# Supplementary material for: DenvInt: A database of protein–protein interactions between dengue virus and its hosts
Source: PLoS Negl Trop Dis. 2017 Oct 19;11(10):e0005879. doi: 10.1371/journal.pntd.0005879 (PMC5648114; doi:10.1371/journal.pntd.0005879)
Supplement: S1 File — Abbreviation: PPI, protein–protein interactions. (XLSX) [file pntd.0005879.s001.xlsx]

## Sheet: denhuman
Dengue Serotype	Dengue Protein	Interaction type	Gene symbol	Human Protein	NCBI	Method	Details	Author	PUBMED ID/link
1	C	Interacts with	2804	GOLGB1	http://www.ncbi.nlm.nih.gov/gene/2804	Yeast Two Hybrid Test	Characterization of intracellular interactions between dengue virus and host proteins	Dumrong Mairiang	http://digitalcommons.wayne.edu/oa_dissertations/550
1	C	Interacts with	4520	MTF1	http://www.ncbi.nlm.nih.gov/gene/4520	Yeast Two Hybrid Test	Characterization of intracellular interactions between dengue virus and host proteins	Dumrong Mairiang	http://digitalcommons.wayne.edu/oa_dissertations/552
1	C	Interacts with	10956	OS9	http://www.ncbi.nlm.nih.gov/gene/10956	yeast Two Hybrid Test	Identification of New Protein Interactions between Dengue Fever Virus and Its Hosts, Human and Mosquito	Dumrong Mairiang et al.	PMID:23326450,PMC3543448
1	E	interacts with	8546	AP3B1	http://www.ncbi.nlm.nih.gov/gene/8546	yeast Two Hybrid Test	Characterization of intracellular interactions between dengue virus and host proteins	Dumrong Mairiang	http://digitalcommons.wayne.edu/oa_dissertations/552
1	E	Interacts with	916	CD3E	http://www.ncbi.nlm.nih.gov/gene/916	yeast Two Hybrid Test	Characterization of intracellular interactions between dengue virus and host proteins	Dumrong Mairiang	http://digitalcommons.wayne.edu/oa_dissertations/552
1	E	interacts with	11151	CORO1A	http://www.ncbi.nlm.nih.gov/gene/11151	yeast Two Hybrid Test	Characterization of intracellular interactions between dengue virus and host proteins	Dumrong Mairiang	http://digitalcommons.wayne.edu/oa_dissertations/552
1	E	interacts with	51009	DERL2	http://www.ncbi.nlm.nih.gov/gene/51009	yeast Two Hybrid Test	Characterization of intracellular interactions between dengue virus and host proteins	Dumrong Mairiang	http://digitalcommons.wayne.edu/oa_dissertations/552
1	E	Interacts with	3615	IMPDH2	http://www.ncbi.nlm.nih.gov/gene/3615	yeast Two Hybrid Test	Characterization of intracellular interactions between dengue virus and host proteins	Dumrong Mairiang	http://digitalcommons.wayne.edu/oa_dissertations/552
1	E	interacts with	4673	NAP1L1	http://www.ncbi.nlm.nih.gov/gene/4673	yeast Two Hybrid Test	Characterization of intracellular interactions between dengue virus and host proteins	Dumrong Mairiang	http://digitalcommons.wayne.edu/oa_dissertations/552
1	E	Interacts with		RPL24		yeast Two Hybrid Test	Characterization of intracellular interactions between dengue virus and host proteins	Dumrong Mairiang	http://digitalcommons.wayne.edu/oa_dissertations/553
1	E	Interacts with	6128	RPL6	http://www.ncbi.nlm.nih.gov/gene/6128	yeast Two Hybrid Test	Characterization of intracellular interactions between dengue virus and host proteins	Dumrong Mairiang	http://digitalcommons.wayne.edu/oa_dissertations/552
1	E	interacts with	84124	ZNF394	http://www.ncbi.nlm.nih.gov/gene/84124	yeast Two Hybrid Test	Characterization of intracellular interactions between dengue virus and host proteins	Dumrong Mairiang	http://digitalcommons.wayne.edu/oa_dissertations/552
1	E	interacts with	917	CD3G	http://www.ncbi.nlm.nih.gov/gene/917	yeast Two Hybrid Test	Characterization of intracellular interactions between dengue virus and host proteins	Dumrong Mairiang	http://digitalcommons.wayne.edu/oa_dissertations/552
1	E	Binds to	30835	CD209	http://www.ncbi.nlm.nih.gov/gene/30835	yeast Two Hybrid Test	Dendritic cell-specific intercellular adhesion molecule 3-grabbing non-integrin (DC-SIGN)-mediated enhancement of dengue virus infection is independent of DC-SIGN internalization signals	Lozach PY et al.	PMID:15855154
1	E	enhanced by	30835	CD209	http://www.ncbi.nlm.nih.gov/gene/30835	yeast Two Hybrid Test	Dendritic cell-specific intercellular adhesion molecule 3-grabbing non-integrin (DC-SIGN)-mediated enhancement of dengue virus infection is independent of DC-SIGN internalization signals	Lozach PY et al.	PMID:15855154
1	E	Binds to	3921	RPSA	http://www.ncbi.nlm.nih.gov/gene/3921	yeast Two Hybrid Test	Serotype-specific entry of dengue virus into liver cells: identification of the 37-kilodalton/67-kilodalton high-affinity laminin receptor as a dengue virus serotype 1 receptor	Thepparit C et al.	PMID:15507651,PMCID:PMC525075
1	E	downregulates	3921	RPSA	http://www.ncbi.nlm.nih.gov/gene/3921	yeast Two Hybrid Test	Serotype-specific entry of dengue virus into liver cells: identification of the 37-kilodalton/67-kilodalton high-affinity laminin receptor as a dengue virus serotype 1 receptor	Thepparit C et al.	PMID:15507651,PMCID:PMC525075
1	NS1	Interacts with	10541	ANP32B	http://www.ncbi.nlm.nih.gov/gene/10541	yeast Two Hybrid Test	Characterization of intracellular interactions between dengue virus and host proteins	Dumrong Mairiang	http://digitalcommons.wayne.edu/oa_dissertations/552
1	NS1	Interacts with	8546	AP3B1	http://www.ncbi.nlm.nih.gov/gene/8546	yeast Two Hybrid Test	Characterization of intracellular interactions between dengue virus and host proteins	Dumrong Mairiang	http://digitalcommons.wayne.edu/oa_dissertations/552
1	NS1	Interacts with	329	BIRC2	http://www.ncbi.nlm.nih.gov/gene/329	yeast Two Hybrid Test	Characterization of intracellular interactions between dengue virus and host proteins	Dumrong Mairiang	http://digitalcommons.wayne.edu/oa_dissertations/552
1	NS1	Interacts with	259282	BOD1L	http://www.ncbi.nlm.nih.gov/gene/259282	yeast Two Hybrid Test	Characterization of intracellular interactions between dengue virus and host proteins	Dumrong Mairiang	http://digitalcommons.wayne.edu/oa_dissertations/552
1	NS1	Interacts with	4673	NAP1L1	http://www.ncbi.nlm.nih.gov/gene/4673	yeast Two Hybrid Test	Characterization of intracellular interactions between dengue virus and host proteins	Dumrong Mairiang	http://digitalcommons.wayne.edu/oa_dissertations/552
1	NS1	Interacts with	10956	OS9	http://www.ncbi.nlm.nih.gov/gene/10956	yeast Two Hybrid Test	Characterization of intracellular interactions between dengue virus and host proteins	Dumrong Mairiang	http://digitalcommons.wayne.edu/oa_dissertations/552
1	NS1	Interacts with	6232	RPS27	http://www.ncbi.nlm.nih.gov/gene/6232	yeast Two Hybrid Test	Characterization of intracellular interactions between dengue virus and host proteins	Dumrong Mairiang	http://digitalcommons.wayne.edu/oa_dissertations/552
1	NS1	Interacts with	856095	RRP12	http://www.ncbi.nlm.nih.gov/gene/856095	yeast Two Hybrid Test	Characterization of intracellular interactions between dengue virus and host proteins	Dumrong Mairiang	http://digitalcommons.wayne.edu/oa_dissertations/552
1	NS1	Interacts with	6280	S100A9	http://www.ncbi.nlm.nih.gov/gene/6280	yeast Two Hybrid Test	Characterization of intracellular interactions between dengue virus and host proteins	Dumrong Mairiang	http://digitalcommons.wayne.edu/oa_dissertations/552
1	NS3	interacts with	6152	RPL24	http://www.ncbi.nlm.nih.gov/gene/6152	yeast Two Hybrid Test & CO-AP assay	Identification of New Protein Interactions between Dengue Fever Virus and Its Hosts, Human and Mosquito	Dumrong Mairiang et al.	PMID:23326450,PMC3543448
1	NS5	Interacts with	10541	ANP32B	http://www.ncbi.nlm.nih.gov/gene/10541	yeast Two Hybrid Test	Characterization of intracellular interactions between dengue virus and host proteins	Dumrong Mairiang	http://digitalcommons.wayne.edu/oa_dissertations/552
1	NS5	Interacts with	916	CD3E	http://www.ncbi.nlm.nih.gov/gene/916	yeast Two Hybrid Test	Characterization of intracellular interactions between dengue virus and host proteins	Dumrong Mairiang	http://digitalcommons.wayne.edu/oa_dissertations/552
1	NS5	Interacts with	11151	CORO1A	http://www.ncbi.nlm.nih.gov/gene/11151	yeast Two Hybrid Test	Characterization of intracellular interactions between dengue virus and host proteins	Dumrong Mairiang	http://digitalcommons.wayne.edu/oa_dissertations/552
1	NS5	Interacts with	4792	NFKBIA	http://www.ncbi.nlm.nih.gov/gene/4792	yeast Two Hybrid Test	Characterization of intracellular interactions between dengue virus and host proteins	Dumrong Mairiang	http://digitalcommons.wayne.edu/oa_dissertations/552
1	NS5	Interacts with	6201	RPS7	http://www.ncbi.nlm.nih.gov/gene/6201	yeast Two Hybrid Test	Characterization of intracellular interactions between dengue virus and host proteins	Dumrong Mairiang	http://digitalcommons.wayne.edu/oa_dissertations/552
2	C	interacts with	95	ACY1	http://www.ncbi.nlm.nih.gov/gene/95	yeast Two Hybrid Test	Dengue-2 Structural Proteins Associate with Human Proteins to Produce a Coagulation and Innate Immune Response Biased Interactome	Brenda B Folly et al.	PMC3037883
2	C	interacts with	229	ALDOB	http://www.ncbi.nlm.nih.gov/gene/229	Bacterial Two Hybrid Test	Dengue-2 Structural Proteins Associate with Human Proteins to Produce a Coagulation and Innate Immune Response Biased Interactome	Brenda B Folly et al.	PMC3037883
2	C	Binds to	1191	CLU	http://www.ncbi.nlm.nih.gov/gene/1191	Bacterial Two Hybrid Test	Dengue-2 Structural Proteins Associate with Human Proteins to Produce a Coagulation and Innate Immune Response Biased Interactome	Brenda B Folly et al.	PMC3037883
2	C	Upregulates	1191	CLU	http://www.ncbi.nlm.nih.gov/gene/1191	Bacterial Two Hybrid Test	Dengue-2 Structural Proteins Associate with Human Proteins to Produce a Coagulation and Innate Immune Response Biased Interactome	Brenda B Folly et al.	PMC3037883
2	C	Upregulates	3106	HLAB	http://www.ncbi.nlm.nih.gov/gene/?term=HLAB[sym]	Bacterial Two Hybrid Test	Dengue-2 Structural Proteins Associate with Human Proteins to Produce a Coagulation and Innate Immune Response Biased Interactome	Brenda B Folly et al.	PMC3037883
2	C	downregulates	4155	MBP	http://www.ncbi.nlm.nih.gov/gene/4155	Bacterial Two Hybrid Test	Dengue-2 Structural Proteins Associate with Human Proteins to Produce a Coagulation and Innate Immune Response Biased Interactome	Brenda B Folly et al.	PMC3037883
2	C	interacts with	9848	MFAP3L	http://www.ncbi.nlm.nih.gov/gene/9848	Bacterial Two Hybrid Test	Dengue-2 Structural Proteins Associate with Human Proteins to Produce a Coagulation and Innate Immune Response Biased Interactome	Brenda B Folly et al.	PMC3037883
2	C	interacts with	23164	MPRIP	http://www.ncbi.nlm.nih.gov/gene/23164	Bacterial Two Hybrid Test	Dengue-2 Structural Proteins Associate with Human Proteins to Produce a Coagulation and Innate Immune Response Biased Interactome	Brenda B Folly et al.	PMC3037883
2	C	associates with	23164	MRIP	http://www.ncbi.nlm.nih.gov/gene/23164	Bacterial Two Hybrid Test	Dengue-2 Structural Proteins Associate with Human Proteins to Produce a Coagulation and Innate Immune Response Biased Interactome	Brenda B Folly et al.	PMC3037883
2	C	Interacts with	654790	PCP4L1	http://www.ncbi.nlm.nih.gov/gene/654790	Bacterial Two Hybrid Test	Dengue-2 Structural Proteins Associate with Human Proteins to Produce a Coagulation and Innate Immune Response Biased Interactome	Brenda B Folly et al.	PMC3037883
2	C	interacts with	25769	SLC24A2	http://www.ncbi.nlm.nih.gov/gene/25769	Bacterial Two Hybrid Test	Dengue-2 Structural Proteins Associate with Human Proteins to Produce a Coagulation and Innate Immune Response Biased Interactome	Brenda B Folly et al.	PMC3037883
2	C	interacts with	7846	TUBA1A	http://www.ncbi.nlm.nih.gov/gene/7846	Bacterial Two Hybrid Test	Dengue-2 Structural Proteins Associate with Human Proteins to Produce a Coagulation and Innate Immune Response Biased Interactome	Brenda B Folly et al.	PMC3037883
2	C	Interacts with	51009	DERL2	http://www.ncbi.nlm.nih.gov/gene/51009	Yeast Two Hybrid Test	Characterization of intracellular interactions between dengue virus and host proteins	Dumrong Mairiang	http://digitalcommons.wayne.edu/oa_dissertations/550
2	C	Interacts with	2332	FMR1	http://www.ncbi.nlm.nih.gov/gene/2332	yeast Two Hybrid Test	Characterization of intracellular interactions between dengue virus and host proteins	Dumrong Mairiang	http://digitalcommons.wayne.edu/oa_dissertations/550
2	C	Interacts with	3615	IMPDH2	http://www.ncbi.nlm.nih.gov/gene/3615	yeast Two Hybrid Test	Characterization of intracellular interactions between dengue virus and host proteins	Dumrong Mairiang	http://digitalcommons.wayne.edu/oa_dissertations/551
2	C	Interacts with	5700	PSMC1	http://www.ncbi.nlm.nih.gov/gene/5700	yeast Two Hybrid Test	Characterization of intracellular interactions between dengue virus and host proteins	Dumrong Mairiang	http://digitalcommons.wayne.edu/oa_dissertations/552
2	C	interacts with	3043	HBB	http://www.ncbi.nlm.nih.gov/gene/3043	Structural Similarity	Identification of New Protein Interactions between Dengue Fever Virus and Its Hosts, Human and Mosquito	Dumrong Mairiang et al.	PMID:23326450,PMC3543448
2	C	Binds to	348	APOE	http://www.ncbi.nlm.nih.gov/gene/348	yeast Two Hybrid Test	Dengue virus capsid protein interacts specifically with very low-density lipoproteins.	Faustino AF1 et al.	PMID: 23792329
2	C	mediates	3836	KPNA1	http://www.ncbi.nlm.nih.gov/gene/3836	Structural Similarity	A Viral-Human Interactome Based on Structural Motif-Domain Interactions Captures the Human Infectome	Segura-Cabrera A et al.	PMID:23951184,PMCID:PMC3738538
2	C	Binds to	8338	H2A	http://www.ncbi.nlm.nih.gov/gene/8338	yeast Two Hybrid Test	Dengue Virus Capsid Protein Binds Core Histones and Inhibits Nucleosome Formation in Human Liver Cells	Tonya M. Colpitts et al.	PMID:21909430,PMC3164731
2	C	Binds to	8349	H2B	http://www.ncbi.nlm.nih.gov/gene/8349	yeast Two Hybrid Test & Affinity chromatography technology	Dengue Virus Capsid Protein Binds Core Histones and Inhibits Nucleosome Formation in Human Liver Cells	Tonya M. Colpitts et al.	PMID:21909430,PMC3164731
2	C	Binds to	126961	H3	http://www.ncbi.nlm.nih.gov/gene/126961	yeast Two Hybrid Test	Dengue Virus Capsid Protein Binds Core Histones and Inhibits Nucleosome Formation in Human Liver Cells	Tonya M. Colpitts et al.	PMID:21909430,PMC3164731
2	C	Binds to	59340	H4	http://www.ncbi.nlm.nih.gov/gene/59340	yeast Two Hybrid Test & Affinity chromatography technology	Dengue Virus Capsid Protein Binds Core Histones and Inhibits Nucleosome Formation in Human Liver Cells	Tonya M. Colpitts et al.	PMID:21909430,PMC3164731
2	E	interacts with	9826	ARHGEF11	http://www.ncbi.nlm.nih.gov/gene/9826	Bacterial Two Hybrid Test	Dengue-2 Structural Proteins Associate with Human Proteins to Produce a Coagulation and Innate Immune Response Biased Interactome	Brenda B Folly et al.	PMC3037883
2	E	interacts with	570	BAAT	http://www.ncbi.nlm.nih.gov/gene/570	Bacterial Two Hybrid Test	Dengue-2 Structural Proteins Associate with Human Proteins to Produce a Coagulation and Innate Immune Response Biased Interactome	Brenda B Folly et al.	PMC3037883
2	E	interacts with	1193	CLIC2	http://www.ncbi.nlm.nih.gov/gene/1193	Bacterial Two Hybrid Test	Dengue-2 Structural Proteins Associate with Human Proteins to Produce a Coagulation and Innate Immune Response Biased Interactome	Brenda B Folly et al.	PMC3037883
2	E	Interacts with	2157	F8	http://www.ncbi.nlm.nih.gov/gene/2157	Bacterial Two Hybrid Test	Dengue-2 Structural Proteins Associate with Human Proteins to Produce a Coagulation and Innate Immune Response Biased Interactome	Brenda B Folly et al.	PMC3037883
2	E	associates with	3263	HPX	http://www.ncbi.nlm.nih.gov/gene/3263	Bacterial Two Hybrid Test	Dengue-2 Structural Proteins Associate with Human Proteins to Produce a Coagulation and Innate Immune Response Biased Interactome	Brenda B Folly et al.	PMC3037883
2	E	Binds to	3263	HPX	http://www.ncbi.nlm.nih.gov/gene/3263	Bacterial Two Hybrid Test	Dengue-2 Structural Proteins Associate with Human Proteins to Produce a Coagulation and Innate Immune Response Biased Interactome	Brenda B Folly et al.	PMC3037883
2	E	associates with	9670	IPO13	http://www.ncbi.nlm.nih.gov/gene/9670	Bacterial Two Hybrid Test	Dengue-2 Structural Proteins Associate with Human Proteins to Produce a Coagulation and Innate Immune Response Biased Interactome	Brenda B Folly et al.	PMC3037883
2	E	associates with	4900	NRGN	http://www.ncbi.nlm.nih.gov/gene/4900	Bacterial Two Hybrid Test	Dengue-2 Structural Proteins Associate with Human Proteins to Produce a Coagulation and Innate Immune Response Biased Interactome	Brenda B Folly et al.	PMC3037883
2	E	Binds to	5340	PLG	http://www.ncbi.nlm.nih.gov/gene/5340	Bacterial Two Hybrid Test	Dengue-2 Structural Proteins Associate with Human Proteins to Produce a Coagulation and Innate Immune Response Biased Interactome	Brenda B Folly et al.	PMC3037883
2	E	Interacts with	4550	RNR2	http://www.ncbi.nlm.nih.gov/gene/4550	Bacterial Two Hybrid Test	Dengue-2 Structural Proteins Associate with Human Proteins to Produce a Coagulation and Innate Immune Response Biased Interactome	Brenda B Folly et al.	PMC3037883
2	E	downregulates	22902	RUFY3	http://www.ncbi.nlm.nih.gov/gene/22902	Bacterial Two Hybrid Test	Dengue-2 Structural Proteins Associate with Human Proteins to Produce a Coagulation and Innate Immune Response Biased Interactome	Brenda B Folly et al.	PMC3037883
2	E	Interacts with	55234	SMU1	http://www.ncbi.nlm.nih.gov/gene/55234	Bacterial Two Hybrid Test	Dengue-2 Structural Proteins Associate with Human Proteins to Produce a Coagulation and Innate Immune Response Biased Interactome	Brenda B Folly et al.	PMC3037883
2	E	Interacts with	7111	TMOD1	http://www.ncbi.nlm.nih.gov/gene/7111	Bacterial Two Hybrid Test	Dengue-2 Structural Proteins Associate with Human Proteins to Produce a Coagulation and Innate Immune Response Biased Interactome	Brenda B Folly et al.	PMC3037883
2	E	suppresed by	929	CD14	http://www.ncbi.nlm.nih.gov/gene/929	Yeast Two Hybrid Test	Bacterial lipopolysaccharide inhibits dengue virus infection of primary human monocytes/macrophages by blockade of virus entry via a CD14-dependent mechanism.	Chen YC et al.	PMID:10074110,PMCID: PMC104020
2	E	Interacts with	23560	GTPBP4	http://www.ncbi.nlm.nih.gov/gene/23560	yeast Two Hybrid Test	Characterization of intracellular interactions between dengue virus and host proteins	Dumrong Mairiang	http://digitalcommons.wayne.edu/oa_dissertations/552
2	E	interacts with	1654	DDX3X	http://www.ncbi.nlm.nih.gov/gene/1654	yeast Two Hybrid Test	Identification of New Protein Interactions between Dengue Fever Virus and Its Hosts, Human and Mosquito	Dumrong Mairiang et al.	PMID:23326450,PMC3543448
2	E	interacts with	596	BCL2	http://www.ncbi.nlm.nih.gov/gene/596	yeast Two Hybrid Test	Mapping Protein Interactions between Dengue Virus and Its Human and Insect Hosts	Janet M. Doolittle,Shawn M. Gomez	DOI: 10.1371/journal.pntd.0000954
2	E	interacts with	598	BCL2L1	http://www.ncbi.nlm.nih.gov/gene/598	yeast Two Hybrid Test	Mapping Protein Interactions between Dengue Virus and Its Human and Insect Hosts	Janet M. Doolittle,Shawn M. Gomez	DOI: 10.1371/journal.pntd.0000954
2	E	interacts with	811	CALR	http://www.ncbi.nlm.nih.gov/gene/811	yeast Two Hybrid Test	Mapping Protein Interactions between Dengue Virus and Its Human and Insect Hosts	Janet M. Doolittle,Shawn M. Gomez	DOI: 10.1371/journal.pntd.0000954
2	E	interacts with	821	CANX	http://www.ncbi.nlm.nih.gov/gene/821	yeast Two Hybrid Test	Mapping Protein Interactions between Dengue Virus and Its Human and Insect Hosts	Janet M. Doolittle,Shawn M. Gomez	DOI: 10.1371/journal.pntd.0000954
2	E	interacts with	3309	HSPA5	http://www.ncbi.nlm.nih.gov/gene/3309	yeast Two Hybrid Test	Mapping Protein Interactions between Dengue Virus and Its Human and Insect Hosts	Janet M. Doolittle,Shawn M. Gomez	DOI: 10.1371/journal.pntd.0000954
2	E	inactives	6772	STAT1	http://www.ncbi.nlm.nih.gov/gene/6772	yeast Two Hybrid Test	Mapping Protein Interactions between Dengue Virus and Its Human and Insect Hosts	Janet M. Doolittle,Shawn M. Gomez	DOI: 10.1371/journal.pntd.0000954
2	E	inactives	6774	STAT3	http://www.ncbi.nlm.nih.gov/gene/6774	yeast Two Hybrid Test	Mapping Protein Interactions between Dengue Virus and Its Human and Insect Hosts	Janet M. Doolittle,Shawn M. Gomez	DOI: 10.1371/journal.pntd.0000954
2	E	decreases phosphorylation of	7297	TYK2	http://www.ncbi.nlm.nih.gov/gene/7297	yeast Two Hybrid Test	Mapping Protein Interactions between Dengue Virus and Its Human and Insect Hosts	Janet M. Doolittle,Shawn M. Gomez	DOI: 10.1371/journal.pntd.0000954
2	E	interacts with	7535	ZAP70	http://www.ncbi.nlm.nih.gov/gene/7535	yeast Two Hybrid Test	Mapping Protein Interactions between Dengue Virus and Its Human and Insect Hosts	Janet M. Doolittle,Shawn M. Gomez	DOI: 10.1371/journal.pntd.0000954
2	E	Binds to	3309	HSPA5	http://www.ncbi.nlm.nih.gov/gene/3309	yeast Two Hybrid Test	Identification of GRP 78 (BiP) as a liver cell expressed receptor element for dengue virus serotype 2	Jindadamrongwech S et al.	PMID:15098107
2	E	Binds to	811	CALR	http://www.ncbi.nlm.nih.gov/gene/811	yeast Two Hybrid Test	Interaction of dengue virus envelope protein with endoplasmic reticulum-resident chaperones facilitates dengue virus production	Limjindaporn T et al.	PMID:19105951
2	E	interacts with	7329	UBE2I	http://www.ncbi.nlm.nih.gov/gene/7329	In Vitro Pull Down Assay	The type 2 dengue virus envelope protein interacts with small ubiquitin-like modifier-1 (SUMO-1) conjugating enzyme 9 (Ubc9)	Mei-Wui Chiu et al.	PMID:17265167
2	E	interacts with	3308	HSP70/HSPA4	http://www.ncbi.nlm.nih.gov/gene/3308	yeast Two Hybrid Test	Heat shock protein 90 and heat shock protein 70 are components of dengue virus receptor complex in human cells.	Reyes-del Valle J et al.	PMID:15795242,PMCID:PMC1069525
2	E	interacts with	3320	HSP90AA1	http://www.ncbi.nlm.nih.gov/gene/3320	yeast Two Hybrid Test	Heat shock protein 90 and heat shock protein 70 are components of dengue virus receptor complex in human cells.	Reyes-del Valle J et al.	PMID:15795242,PMCID:PMC1069525
2	E	interacts with	3308	HSPA4	http://www.ncbi.nlm.nih.gov/gene/3326	yeast Two Hybrid Test	Heat shock protein 90 and heat shock protein 70 are components of dengue virus receptor complex in human cells.	Reyes-del Valle J et al.	PMID:15795242,PMCID:PMC1069525
2	E	regulates	3586	IL10	http://www.ncbi.nlm.nih.gov/gene/3586	yeast Two Hybrid Test	Antibody-Dependent Enhancement Infection Facilitates Dengue Virus-Regulated Signaling of IL-10 Production in Monocytes	Tsung-Ting Tsai et al.	PMID:25412261,PMCID:PMC4239119
2	NS1	interacts with	721	C4B	http://www.ncbi.nlm.nih.gov/gene/721	Co-AP Assay	Complement-mediated neutralization of dengue virus requires mannose-binding lectin	Avirutnan P ET. AL	PMID:22167226,PMCID:PMC3236064
2	NS1	interacts with	6774	STAT3	http://www.ncbi.nlm.nih.gov/gene/6774	yeast Two Hybrid Test	Recombinant non-structural 1 (NS1) protein of dengue-2 virus interacts with human STAT3β protein	Chua JJE et al.	PMID:15878791
2	NS1	interacts with	811	CALR	http://www.ncbi.nlm.nih.gov/gene/811	yeast Two Hybrid Test	Mapping Protein Interactions between Dengue Virus and Its Human and Insect Hosts	Janet M. Doolittle,Shawn M. Gomez	DOI: 10.1371/journal.pntd.0000954
2	NS1	interacts with	1982	EIF4G2	http://www.ncbi.nlm.nih.gov/gene/1982	yeast Two Hybrid Test	A Physical Interaction Network of Dengue Virus and Human Proteins	Khadka S et al.	PMID:21911577,PMCID:PMC3237087
2	NS1	interacts with	139285	FAM123B	http://www.ncbi.nlm.nih.gov/gene/139285	yeast Two Hybrid Test	A Physical Interaction Network of Dengue Virus and Human Proteins	Khadka S et al.	PMID:21911577,PMCID:PMC3237087
2	NS1	interacts with	2244	FGB	http://www.ncbi.nlm.nih.gov/gene/2244	yeast Two Hybrid Test	A Physical Interaction Network of Dengue Virus and Human Proteins	Khadka S et al.	PMID:21911577,PMCID:PMC3237087
2	NS1	interacts with	3912	LAMB1	http://www.ncbi.nlm.nih.gov/gene/3912	yeast Two Hybrid Test	A Physical Interaction Network of Dengue Virus and Human Proteins	Khadka S et al.	PMID:21911577,PMCID:PMC3237087
2	NS1	interacts with	23118	MAP3K7IP2	http://www.ncbi.nlm.nih.gov/gene/23118	yeast Two Hybrid Test	A Physical Interaction Network of Dengue Virus and Human Proteins	Khadka S et al.	PMID:21911577,PMCID:PMC3237087
2	NS1	interacts with	10605	PAIP1	http://www.ncbi.nlm.nih.gov/gene/10605	yeast Two Hybrid Test	A Physical Interaction Network of Dengue Virus and Human Proteins	Khadka S et al.	PMID:21911577,PMCID:PMC3237087
2	NS1	interacts with	5725	PTBP1	http://www.ncbi.nlm.nih.gov/gene/5725	yeast Two Hybrid Test	A Physical Interaction Network of Dengue Virus and Human Proteins	Khadka S et al.	PMID:21911577,PMCID:PMC3237087
2	NS1	interacts with	3053	SERPIND1	http://www.ncbi.nlm.nih.gov/gene/3053	yeast Two Hybrid Test	A Physical Interaction Network of Dengue Virus and Human Proteins	Khadka S et al.	PMID:21911577,PMCID:PMC3237087
2	NS1	interacts with	6712	SPTBN2	http://www.ncbi.nlm.nih.gov/gene/6712	yeast Two Hybrid Test	A Physical Interaction Network of Dengue Virus and Human Proteins	Khadka S et al.	PMID:21911577,PMCID:PMC3237087
2	NS1	interacts with	153443	SRFBP1	http://www.ncbi.nlm.nih.gov/gene/153443	yeast Two Hybrid Test	A Physical Interaction Network of Dengue Virus and Human Proteins	Khadka S et al.	PMID:21911577,PMCID:PMC3237087
2	NS1	interacts with	6934	TCF7L2	http://www.ncbi.nlm.nih.gov/gene/6934	yeast Two Hybrid Test	A Physical Interaction Network of Dengue Virus and Human Proteins	Khadka S et al.	PMID:21911577,PMCID:PMC3237087
2	NS1	interacts with	23286	WWC1	http://www.ncbi.nlm.nih.gov/gene/23286	yeast Two Hybrid Test	A Physical Interaction Network of Dengue Virus and Human Proteins	Khadka S et al.	PMID:21911577,PMCID:PMC3237087
2	NS2A	interacts with	1654	DDX3X	http://www.ncbi.nlm.nih.gov/gene/1654	yeast Two Hybrid Test	Identification of New Protein Interactions between Dengue Fever Virus and Its Hosts, Human and Mosquito	Dumrong Mairiang et al.	PMID:23326450,PMC3543448
2	NS2A	interacts with	132320	SCLT1	http://www.ncbi.nlm.nih.gov/gene/132320	yeast Two Hybrid Test	Identification of New Protein Interactions between Dengue Fever Virus and Its Hosts, Human and Mosquito	Dumrong Mairiang et al.	PMID:23326450,PMC3543448
2	NS2A	interacts with	23095	KIF1B	http://www.ncbi.nlm.nih.gov/gene/23095	yeast Two Hybrid Test	Identification of New Protein Interactions between Dengue Fever Virus and Its Hosts, Human and Mosquito, A Physical Interaction Network of Dengue Virus and Human Proteins	Dumrong Mairiang et al.	PMID:23326450,PMC3543448
2	NS2A	interacts with	8165	AKAP1	http://www.ncbi.nlm.nih.gov/gene/8165	yeast Two Hybrid Test	A Physical Interaction Network of Dengue Virus and Human Proteins	Khadka S et al.	PMID:21911577,PMCID:PMC3237087
2	NS2A	interacts with	22977	AKR7A3	http://www.ncbi.nlm.nih.gov/gene/22977	yeast Two Hybrid Test	A Physical Interaction Network of Dengue Virus and Human Proteins	Khadka S et al.	PMID:21911577,PMCID:PMC3237087
2	NS2A	interacts with	335	APOA1	http://www.ncbi.nlm.nih.gov/gene/335	yeast Two Hybrid Test	A Physical Interaction Network of Dengue Virus and Human Proteins	Khadka S et al.	PMID:21911577,PMCID:PMC3237087
2	NS2A	interacts with	338	APOB	http://www.ncbi.nlm.nih.gov/gene/338	yeast Two Hybrid Test	A Physical Interaction Network of Dengue Virus and Human Proteins	Khadka S et al.	PMID:21911577,PMCID:PMC3237087
2	NS2A	interacts with	9790	BMS1	http://www.ncbi.nlm.nih.gov/gene/9790	yeast Two Hybrid Test	A Physical Interaction Network of Dengue Virus and Human Proteins	Khadka S et al.	PMID:21911577,PMCID:PMC3237087
2	NS2A	interacts with	720	C4A	http://www.ncbi.nlm.nih.gov/gene/720	yeast Two Hybrid Test	A Physical Interaction Network of Dengue Virus and Human Proteins	Khadka S et al.	PMID:21911577,PMCID:PMC3237087
2	NS2A	interacts with	285331	CCDC66	http://www.ncbi.nlm.nih.gov/gene/285331	yeast Two Hybrid Test	A Physical Interaction Network of Dengue Virus and Human Proteins	Khadka S et al.	PMID:21911577,PMCID:PMC3237087
2	NS2A	interacts with	440193	CCDC88C	http://www.ncbi.nlm.nih.gov/gene/440193	yeast Two Hybrid Test	A Physical Interaction Network of Dengue Virus and Human Proteins	Khadka S et al.	PMID:21911577,PMCID:PMC3237087
2	NS2A	interacts with	23019	CNOT1	http://www.ncbi.nlm.nih.gov/gene/23019	yeast Two Hybrid Test	A Physical Interaction Network of Dengue Virus and Human Proteins	Khadka S et al.	PMID:21911577,PMCID:PMC3237087
2	NS2A	interacts with	9318	COPS2	http://www.ncbi.nlm.nih.gov/gene/9318	yeast Two Hybrid Test	A Physical Interaction Network of Dengue Virus and Human Proteins	Khadka S et al.	PMID:21911577,PMCID:PMC3237087
2	NS2A	interacts with	1499	CTNNB1	http://www.ncbi.nlm.nih.gov/gene/1499	yeast Two Hybrid Test	A Physical Interaction Network of Dengue Virus and Human Proteins	Khadka S et al.	PMID:21911577,PMCID:PMC3237087
2	NS2A	interacts with	1639	DCTN1	http://www.ncbi.nlm.nih.gov/gene/1639	yeast Two Hybrid Test	A Physical Interaction Network of Dengue Virus and Human Proteins	Khadka S et al.	PMID:21911577,PMCID:PMC3237087
2	NS2A	interacts with	1655	DDX5	http://www.ncbi.nlm.nih.gov/gene/1655	yeast Two Hybrid Test	A Physical Interaction Network of Dengue Virus and Human Proteins	Khadka S et al.	PMID:21911577,PMCID:PMC3237087
2	NS2A	interacts with	667	DST	http://www.ncbi.nlm.nih.gov/gene/667	yeast Two Hybrid Test	A Physical Interaction Network of Dengue Virus and Human Proteins	Khadka S et al.	PMID:21911577,PMCID:PMC3237087
2	NS2A	interacts with	139285	FAM123B	http://www.ncbi.nlm.nih.gov/gene/139285	yeast Two Hybrid Test	A Physical Interaction Network of Dengue Virus and Human Proteins	Khadka S et al.	PMID:21911577,PMCID:PMC3237087
2	NS2A	interacts with	2243	FGA	http://www.ncbi.nlm.nih.gov/gene/2243	yeast Two Hybrid Test	A Physical Interaction Network of Dengue Virus and Human Proteins	Khadka S et al.	PMID:21911577,PMCID:PMC3237087
2	NS2A	interacts with	55638	GOLSYN	http://www.ncbi.nlm.nih.gov/gene/55638	yeast Two Hybrid Test	A Physical Interaction Network of Dengue Virus and Human Proteins	Khadka S et al.	PMID:21911577,PMCID:PMC3237087
2	NS2A	interacts with	79784	MYH14	http://www.ncbi.nlm.nih.gov/gene/79784	yeast Two Hybrid Test	A Physical Interaction Network of Dengue Virus and Human Proteins	Khadka S et al.	PMID:21911577,PMCID:PMC3237087
2	NS2A	interacts with	5707	PSMD1	http://www.ncbi.nlm.nih.gov/gene/5707	yeast Two Hybrid Test	A Physical Interaction Network of Dengue Virus and Human Proteins	Khadka S et al.	PMID:21911577,PMCID:PMC3237087
2	NS2A	interacts with	22872	SEC31A	http://www.ncbi.nlm.nih.gov/gene/22872	yeast Two Hybrid Test	A Physical Interaction Network of Dengue Virus and Human Proteins	Khadka S et al.	PMID:21911577,PMCID:PMC3237087
2	NS2A	interacts with	9295	SFRS11	http://www.ncbi.nlm.nih.gov/gene/9295	yeast Two Hybrid Test	A Physical Interaction Network of Dengue Virus and Human Proteins	Khadka S et al.	PMID:21911577,PMCID:PMC3237087
2	NS2A	interacts with	6687	SPG7	http://www.ncbi.nlm.nih.gov/gene/6687	yeast Two Hybrid Test	A Physical Interaction Network of Dengue Virus and Human Proteins	Khadka S et al.	PMID:21911577,PMCID:PMC3237087
2	NS2A	interacts with	23224	SYNE2	http://www.ncbi.nlm.nih.gov/gene/23224	yeast Two Hybrid Test	A Physical Interaction Network of Dengue Virus and Human Proteins	Khadka S et al.	PMID:21911577,PMCID:PMC3237087
2	NS2A	interacts with	8795	TNFRSF10B	http://www.ncbi.nlm.nih.gov/gene/8795	yeast Two Hybrid Test	A Physical Interaction Network of Dengue Virus and Human Proteins	Khadka S et al.	PMID:21911577,PMCID:PMC3237087
2	NS2B	Interacts with	3039	HBA1	http://www.ncbi.nlm.nih.gov/gene/3039	yeast Two Hybrid Test	Characterization of intracellular interactions between dengue virus and host proteins	Dumrong Mairiang	http://digitalcommons.wayne.edu/oa_dissertations/552
2	NS2B	interacts with	55109	AGGF1	http://www.ncbi.nlm.nih.gov/gene/55109	yeast Two Hybrid Test	A Physical Interaction Network of Dengue Virus and Human Proteins	Khadka S et al.	PMID:21911577,PMCID:PMC3237087
2	NS2B	interacts with	1303	COL12A1	http://www.ncbi.nlm.nih.gov/gene/1303	yeast Two Hybrid Test	A Physical Interaction Network of Dengue Virus and Human Proteins	Khadka S et al.	PMID:21911577,PMCID:PMC3237087
2	NS2B	interacts with	1655	DDX5	http://www.ncbi.nlm.nih.gov/gene/1655	yeast Two Hybrid Test	A Physical Interaction Network of Dengue Virus and Human Proteins	Khadka S et al.	PMID:21911577,PMCID:PMC3237087
2	NS2B	interacts with	667	DST	http://www.ncbi.nlm.nih.gov/gene/667	yeast Two Hybrid Test	A Physical Interaction Network of Dengue Virus and Human Proteins	Khadka S et al.	PMID:21911577,PMCID:PMC3237087
2	NS2B	interacts with	139285	FAM123B	http://www.ncbi.nlm.nih.gov/gene/139285	yeast Two Hybrid Test	A Physical Interaction Network of Dengue Virus and Human Proteins	Khadka S et al.	PMID:21911577,PMCID:PMC3237087
2	NS2B	interacts with	2335	FN1	http://www.ncbi.nlm.nih.gov/gene/2335	yeast Two Hybrid Test	A Physical Interaction Network of Dengue Virus and Human Proteins	Khadka S et al.	PMID:21911577,PMCID:PMC3237087
2	NS2B	interacts with	2533	FYB	http://www.ncbi.nlm.nih.gov/gene/2533	yeast Two Hybrid Test	A Physical Interaction Network of Dengue Virus and Human Proteins	Khadka S et al.	PMID:21911577,PMCID:PMC3237087
2	NS2B	interacts with	3827	KNG1	http://www.ncbi.nlm.nih.gov/gene/3827	yeast Two Hybrid Test	A Physical Interaction Network of Dengue Virus and Human Proteins	Khadka S et al.	PMID:21911577,PMCID:PMC3237087
2	NS2B	interacts with	3839	KPNA3	http://www.ncbi.nlm.nih.gov/gene/3839	yeast Two Hybrid Test	A Physical Interaction Network of Dengue Virus and Human Proteins	Khadka S et al.	PMID:21911577,PMCID:PMC3237087
2	NS2B	interacts with	23118	MAP3K7IP2	http://www.ncbi.nlm.nih.gov/gene/23118	yeast Two Hybrid Test	A Physical Interaction Network of Dengue Virus and Human Proteins	Khadka S et al.	PMID:21911577,PMCID:PMC3237087
2	NS2B	interacts with	4811	NID1	http://www.ncbi.nlm.nih.gov/gene/4811	yeast Two Hybrid Test	A Physical Interaction Network of Dengue Virus and Human Proteins	Khadka S et al.	PMID:21911577,PMCID:PMC3237087
2	NS2B	interacts with	10762	NUP50	http://www.ncbi.nlm.nih.gov/gene/10762	yeast Two Hybrid Test	A Physical Interaction Network of Dengue Virus and Human Proteins	Khadka S et al.	PMID:21911577,PMCID:PMC3237087
2	NS2B	interacts with	10605	PAIP1	http://www.ncbi.nlm.nih.gov/gene/10605	yeast Two Hybrid Test	A Physical Interaction Network of Dengue Virus and Human Proteins	Khadka S et al.	PMID:21911577,PMCID:PMC3237087
2	NS2B	interacts with	10455	PECI	http://www.ncbi.nlm.nih.gov/gene/10455	yeast Two Hybrid Test	A Physical Interaction Network of Dengue Virus and Human Proteins	Khadka S et al.	PMID:21911577,PMCID:PMC3237087
2	NS2B	interacts with	8554	PIAS1	http://www.ncbi.nlm.nih.gov/gene/8554	yeast Two Hybrid Test	A Physical Interaction Network of Dengue Virus and Human Proteins	Khadka S et al.	PMID:21911577,PMCID:PMC3237087
2	NS2B	interacts with	3053	SERPIND1	http://www.ncbi.nlm.nih.gov/gene/3053	yeast Two Hybrid Test	A Physical Interaction Network of Dengue Virus and Human Proteins	Khadka S et al.	PMID:21911577,PMCID:PMC3237087
2	NS2B	interacts with	7329	UBE2I	http://www.ncbi.nlm.nih.gov/gene/7329	yeast Two Hybrid Test	A Physical Interaction Network of Dengue Virus and Human Proteins	Khadka S et al.	PMID:21911577,PMCID:PMC3237087
2	NS2B	interacts with	165324	UBXD4	http://www.ncbi.nlm.nih.gov/gene/165324	yeast Two Hybrid Test	A Physical Interaction Network of Dengue Virus and Human Proteins	Khadka S et al.	PMID:21911577,PMCID:PMC3237087
2	NS2B	interacts with	23286	WWC1	http://www.ncbi.nlm.nih.gov/gene/23286	yeast Two Hybrid Test	A Physical Interaction Network of Dengue Virus and Human Proteins	Khadka S et al.	PMID:21911577,PMCID:PMC3237087
2	NS2B	interacts with	146542	ZNF688	http://www.ncbi.nlm.nih.gov/gene/146542	yeast Two Hybrid Test	A Physical Interaction Network of Dengue Virus and Human Proteins	Khadka S et al.	PMID:21911577,PMCID:PMC3237087
2	NS3	Interacts with	3039	HBA1	http://www.ncbi.nlm.nih.gov/gene/3039	yeast Two Hybrid Test	Characterization of intracellular interactions between dengue virus and host proteins	Dumrong Mairiang	http://digitalcommons.wayne.edu/oa_dissertations/552
2	NS3	Interacts with	6128	RPL6	http://www.ncbi.nlm.nih.gov/gene/6128	yeast Two Hybrid Test	Characterization of intracellular interactions between dengue virus and host proteins	Dumrong Mairiang	http://digitalcommons.wayne.edu/oa_dissertations/552
2	NS3	Interacts with	7110	TMF1	http://www.ncbi.nlm.nih.gov/gene/7110	yeast Two Hybrid Test	Characterization of intracellular interactions between dengue virus and host proteins	Dumrong Mairiang	http://digitalcommons.wayne.edu/oa_dissertations/552
2	NS3	Interacts with	259282	BOD1L	http://www.ncbi.nlm.nih.gov/gene/259282	yeast Two Hybrid Test	Identification of New Protein Interactions between Dengue Fever Virus and Its Hosts, Human and Mosquito	Dumrong Mairiang et al.	PMID:23326450,PMC3543448
2	NS3	interacts with	23077	MYCBP2	http://www.ncbi.nlm.nih.gov/gene/23077	yeast two-hybrid & complex pull downs	Identification of New Protein Interactions between Dengue Fever Virus and Its Hosts, Human and Mosquito	Dumrong Mairiang et al.	PMID:23326450,PMC3543448
2	NS3	interacts with	9321	TRIP11	http://www.ncbi.nlm.nih.gov/gene/9321	Yeast Two Hybrid Test	Identification of New Protein Interactions between Dengue Fever Virus and Its Hosts, Human and Mosquito	Dumrong Mairiang et al.	PMID:23326450,PMC3543448
2	NS3	interacts with	3053	SERPIND1	http://www.ncbi.nlm.nih.gov/gene/3053	yeast two-hybrid and complex pull downs	Identification of New Protein Interactions between Dengue Fever Virus and Its Hosts, Human and Mosquito, A Physical Interaction Network of Dengue Virus and Human Proteins	Dumrong Mairiang et al.	PMID:23326450,PMC3543448
2	NS3	interacts with	10495	ENOX2	http://www.ncbi.nlm.nih.gov/gene/10495	yeast two hybrid test	Identification of New Protein Interactions between Dengue Fever Virus and Its Hosts, Human and Mosquito, Flavivirus NS3 and NS5 proteins interaction network: a high-throughput yeast two-hybrid screen	Dumrong Mairiang et al.	PMID:23326450,PMC3543448
2	NS3	interacts with	3326	HSP90AB1	http://www.ncbi.nlm.nih.gov/gene/3326	yeast Two Hybrid Test & CO-AP assay	Identification of New Protein Interactions between Dengue Fever Virus and Its Hosts, Human and Mosquito, Flavivirus NS3 and NS5 proteins interaction network: a high-throughput yeast two-hybrid screen	Dumrong Mairiang et al.	PMID:23326450,PMC3543448
2	NS3	interacts with	339487	ZBTB8OS	http://www.ncbi.nlm.nih.gov/gene/339487	yeast Two Hybrid Test & CO-AP assay	Identification of New Protein Interactions between Dengue Fever Virus and Its Hosts, Human and Mosquito,A Physical Interaction Network of Dengue Virus and Human Proteins	Dumrong Mairiang et al.	PMID:23326450,PMC3543448
2	NS3	interacts with	9618	TRAF4	http://www.ncbi.nlm.nih.gov/gene/9618	Yeast Two hybrid Test & pull down assay	Identification of New Protein Interactions between Dengue Fever Virus and Its Hosts, Human and Mosquito,Flavivirus NS3 and NS5 proteins interaction network: a high-throughput yeast two-hybrid screen	Dumrong Mairiang et al.	PMID:23326450,PMC3543448
2	NS3	interacts with	317	APAF1	http://www.ncbi.nlm.nih.gov/gene/317	Structural Similarity	Mapping Protein Interactions between Dengue Virus and Its Human and Insect Hosts	Janet M. Doolittle,Shawn M. Gomez	DOI: 10.1371/journal.pntd.0000954
2	NS3	interacts with	5888	RAD51	http://www.ncbi.nlm.nih.gov/gene/5888	Structural Similarity	Mapping Protein Interactions between Dengue Virus and Its Human and Insect Hosts	Janet M. Doolittle,Shawn M. Gomez	DOI: 10.1371/journal.pntd.0000954
2	NS3	interacts with	7083	TK1	http://www.ncbi.nlm.nih.gov/gene/7083	Structural Similarity	Mapping Protein Interactions between Dengue Virus and Its Human and Insect Hosts	Janet M. Doolittle,Shawn M. Gomez	DOI: 10.1371/journal.pntd.0000954
2	NS3	interacts with	1655	DDX5	http://www.ncbi.nlm.nih.gov/gene/1655	Structural Similarity & Yeast Two hybrid Test	Mapping Protein Interactions between Dengue Virus and Its Human and Insect Hosts,A Physical Interaction Network of Dengue Virus and Human Proteins	Janet M. Doolittle,Shawn M. Gomez	DOI: 10.1371/journal.pntd.0000954
2	NS3	interacts with	26993	AKAP8L	http://www.ncbi.nlm.nih.gov/gene/26993	yeast Two Hybrid Test	A Physical Interaction Network of Dengue Virus and Human Proteins	Khadka S et al.	PMID:21911577,PMCID:PMC3237087
2	NS3	interacts with	57182	ANKRD50	http://www.ncbi.nlm.nih.gov/gene/57182	yeast Two Hybrid Test	A Physical Interaction Network of Dengue Virus and Human Proteins	Khadka S et al.	PMID:21911577,PMCID:PMC3237087
2	NS3	interacts with	10540	DCTN2	http://www.ncbi.nlm.nih.gov/gene/10540	yeast Two Hybrid Test	A Physical Interaction Network of Dengue Virus and Human Proteins	Khadka S et al.	PMID:21911577,PMCID:PMC3237087
2	NS3	interacts with	11117	EMILIN1	http://www.ncbi.nlm.nih.gov/gene/11117	yeast Two Hybrid Test	A Physical Interaction Network of Dengue Virus and Human Proteins	Khadka S et al.	PMID:21911577,PMCID:PMC3237087
2	NS3	interacts with	2244	FGB	http://www.ncbi.nlm.nih.gov/gene/2244	yeast Two Hybrid Test	A Physical Interaction Network of Dengue Virus and Human Proteins	Khadka S et al.	PMID:21911577,PMCID:PMC3237087
2	NS3	interacts with	23095	KIF1B	http://www.ncbi.nlm.nih.gov/gene/23095	yeast Two Hybrid Test	A Physical Interaction Network of Dengue Virus and Human Proteins	Khadka S et al.	PMID:21911577,PMCID:PMC3237087
2	NS3	interacts with	3895	KTN1	http://www.ncbi.nlm.nih.gov/gene/3895	yeast Two Hybrid Test	A Physical Interaction Network of Dengue Virus and Human Proteins	Khadka S et al.	PMID:21911577,PMCID:PMC3237087
2	NS3	interacts with	642846	LOC642846	http://www.ncbi.nlm.nih.gov/gene/642846	yeast Two Hybrid Test	A Physical Interaction Network of Dengue Virus and Human Proteins	Khadka S et al.	PMID:21911577,PMCID:PMC3237087
2	NS3	interacts with		LOC728047	http://www.ncbi.nlm.nih.gov/gene/2804	yeast Two Hybrid Test	A Physical Interaction Network of Dengue Virus and Human Proteins	Khadka S et al.	PMID:21911577,PMCID:PMC3237087
2	NS3	interacts with	5108	PCM1	http://www.ncbi.nlm.nih.gov/gene/5108	yeast Two Hybrid Test	A Physical Interaction Network of Dengue Virus and Human Proteins	Khadka S et al.	PMID:21911577,PMCID:PMC3237087
2	NS3	interacts with	10015	PDCD6IP	http://www.ncbi.nlm.nih.gov/gene/10015	yeast Two Hybrid Test	A Physical Interaction Network of Dengue Virus and Human Proteins	Khadka S et al.	PMID:21911577,PMCID:PMC3237087
2	NS3	interacts with	9588	PRDX6	http://www.ncbi.nlm.nih.gov/gene/9588	yeast Two Hybrid Test	A Physical Interaction Network of Dengue Virus and Human Proteins	Khadka S et al.	PMID:21911577,PMCID:PMC3237087
2	NS3	interacts with	5725	PTBP1	http://www.ncbi.nlm.nih.gov/gene/5725	yeast Two Hybrid Test	A Physical Interaction Network of Dengue Virus and Human Proteins	Khadka S et al.	PMID:21911577,PMCID:PMC3237087
2	NS3	interacts with	26064	RAI14	http://www.ncbi.nlm.nih.gov/gene/26064	yeast Two Hybrid Test	A Physical Interaction Network of Dengue Virus and Human Proteins	Khadka S et al.	PMID:21911577,PMCID:PMC3237087
2	NS3	interacts with	153443	SRFBP1	http://www.ncbi.nlm.nih.gov/gene/153443	yeast Two Hybrid Test	A Physical Interaction Network of Dengue Virus and Human Proteins	Khadka S et al.	PMID:21911577,PMCID:PMC3237087
2	NS3	interacts with	6934	TCF7L2	http://www.ncbi.nlm.nih.gov/gene/6934	yeast Two Hybrid Test	A Physical Interaction Network of Dengue Virus and Human Proteins	Khadka S et al.	PMID:21911577,PMCID:PMC3237087
2	NS3	interacts with	55075	UACA	http://www.ncbi.nlm.nih.gov/gene/55075	yeast Two Hybrid Test	A Physical Interaction Network of Dengue Virus and Human Proteins	Khadka S et al.	PMID:21911577,PMCID:PMC3237087
2	NS3	Interacts with	8729	GBF1	http://www.ncbi.nlm.nih.gov/gene/8729	Affinity tags and quantitative proteomic and Isotopic Differentiation of Interactions as Random or Targeted (I-DIRT)	Quantitative Proteomic Analysis of Host-virus Interactions Reveals a Role for Golgi Brefeldin A Resistance Factor 1 (GBF1) in Dengue Infection	Lindsay N. Carpp et al.	PMID:24855065, PMCID: PMC4223476
2	NS3	interacts with	11475	ACTA2	http://www.ncbi.nlm.nih.gov/gene/11475	yeast Two Hybrid Test	Flavivirus NS3 and NS5 proteins interaction network: a high-throughput yeast two-hybrid screen	Marc Le Breton et al.	PMCID:PMC3215679
2	NS3	interacts with	60	ACTB	http://www.ncbi.nlm.nih.gov/gene/60	yeast Two Hybrid Test	Flavivirus NS3 and NS5 proteins interaction network: a high-throughput yeast two-hybrid screen	Marc Le Breton et al.	PMCID:PMC3215679
2	NS3	interacts with	71	ACTG1	http://www.ncbi.nlm.nih.gov/gene/71	yeast Two Hybrid Test	Flavivirus NS3 and NS5 proteins interaction network: a high-throughput yeast two-hybrid screen	Marc Le Breton et al.	PMCID:PMC3215679
2	NS3	interacts with	72	ACTG2	http://www.ncbi.nlm.nih.gov/gene/72	yeast Two Hybrid Test	Flavivirus NS3 and NS5 proteins interaction network: a high-throughput yeast two-hybrid screen	Marc Le Breton et al.	PMCID:PMC3215679
2	NS3	interacts with	259	AMBP	http://www.ncbi.nlm.nih.gov/gene/259	yeast Two Hybrid Test	Flavivirus NS3 and NS5 proteins interaction network: a high-throughput yeast two-hybrid screen	Marc Le Breton et al.	PMCID:PMC3215679
2	NS3	interacts with	54518	APBB1IP	http://www.ncbi.nlm.nih.gov/gene/54518	yeast Two Hybrid Test	Flavivirus NS3 and NS5 proteins interaction network: a high-throughput yeast two-hybrid screen	Marc Le Breton et al.	PMCID:PMC3215679
2	NS3	interacts with	8312	AXIN1	http://www.ncbi.nlm.nih.gov/gene/8312	yeast Two Hybrid Test	Flavivirus NS3 and NS5 proteins interaction network: a high-throughput yeast two-hybrid screen	Marc Le Breton et al.	PMCID:PMC3215679
2	NS3	interacts with	79370	BCL2L14	http://www.ncbi.nlm.nih.gov/gene/79370	yeast Two Hybrid Test	Flavivirus NS3 and NS5 proteins interaction network: a high-throughput yeast two-hybrid screen	Marc Le Breton et al.	PMCID:PMC3215679
2	NS3	interacts with	286103	C8orf77	http://www.ncbi.nlm.nih.gov/gene/?term=C8orf77[sym]	yeast Two Hybrid Test	Flavivirus NS3 and NS5 proteins interaction network: a high-throughput yeast two-hybrid screen	Marc Le Breton et al.	PMCID:PMC3215679
2	NS3	interacts with	286207	C9orf117	http://www.ncbi.nlm.nih.gov/gene/286207	yeast Two Hybrid Test	Flavivirus NS3 and NS5 proteins interaction network: a high-throughput yeast two-hybrid screen	Marc Le Breton et al.	PMCID:PMC3215679
2	NS3	interacts with	816	CAMK2B	http://www.ncbi.nlm.nih.gov/gene/816	yeast Two Hybrid Test	Flavivirus NS3 and NS5 proteins interaction network: a high-throughput yeast two-hybrid screen	Marc Le Breton et al.	PMCID:PMC3215679
2	NS3	interacts with	23125	CAMTA2	http://www.ncbi.nlm.nih.gov/gene/23125	yeast Two Hybrid Test	Flavivirus NS3 and NS5 proteins interaction network: a high-throughput yeast two-hybrid screen	Marc Le Breton et al.	PMCID:PMC3215679
2	NS3	interacts with	841	CASP8	http://www.ncbi.nlm.nih.gov/gene/841	yeast Two Hybrid Test	Flavivirus NS3 and NS5 proteins interaction network: a high-throughput yeast two-hybrid screen	Marc Le Breton et al.	PMCID:PMC3215679
2	NS3	interacts with	11190	CEP250	http://www.ncbi.nlm.nih.gov/gene/11190	yeast Two Hybrid Test	Flavivirus NS3 and NS5 proteins interaction network: a high-throughput yeast two-hybrid screen	Marc Le Breton et al.	PMCID:PMC3215679
2	NS3	interacts with	80254	CEP63	http://www.ncbi.nlm.nih.gov/gene/80254	yeast Two Hybrid Test	Flavivirus NS3 and NS5 proteins interaction network: a high-throughput yeast two-hybrid screen	Marc Le Breton et al.	PMCID:PMC3215679
2	NS3	interacts with	85406	DNAJC14	http://www.ncbi.nlm.nih.gov/gene/85406	yeast Two Hybrid Test	Flavivirus NS3 and NS5 proteins interaction network: a high-throughput yeast two-hybrid screen	Marc Le Breton et al.	PMCID:PMC3215679
2	NS3	interacts with	161582	DYX1C1	http://www.ncbi.nlm.nih.gov/gene/161582	yeast Two Hybrid Test	Flavivirus NS3 and NS5 proteins interaction network: a high-throughput yeast two-hybrid screen	Marc Le Breton et al.	PMCID:PMC3215679
2	NS3	interacts with	1984	EIF5A	http://www.ncbi.nlm.nih.gov/gene/1984	yeast Two Hybrid Test	Flavivirus NS3 and NS5 proteins interaction network: a high-throughput yeast two-hybrid screen	Marc Le Breton et al.	PMCID:PMC3215679
2	NS3	interacts with	79632	FAM184A	http://www.ncbi.nlm.nih.gov/gene/79632	yeast Two Hybrid Test	Flavivirus NS3 and NS5 proteins interaction network: a high-throughput yeast two-hybrid screen	Marc Le Breton et al.	PMCID:PMC3215679
2	NS3	interacts with	2274	FHL2	http://www.ncbi.nlm.nih.gov/gene/2274	yeast Two Hybrid Test	Flavivirus NS3 and NS5 proteins interaction network: a high-throughput yeast two-hybrid screen	Marc Le Breton et al.	PMCID:PMC3215679
2	NS3	interacts with	26088	GGA1	http://www.ncbi.nlm.nih.gov/gene/26088	yeast Two Hybrid Test	Flavivirus NS3 and NS5 proteins interaction network: a high-throughput yeast two-hybrid screen	Marc Le Breton et al.	PMCID:PMC3215679
2	NS3	interacts with	3609	ILF3	http://www.ncbi.nlm.nih.gov/gene/3609	yeast Two Hybrid Test	Flavivirus NS3 and NS5 proteins interaction network: a high-throughput yeast two-hybrid screen	Marc Le Breton et al.	PMCID:PMC3215679
2	NS3	interacts with	23095	KIF3B	http://www.ncbi.nlm.nih.gov/gene/23095	yeast Two Hybrid Test	Flavivirus NS3 and NS5 proteins interaction network: a high-throughput yeast two-hybrid screen	Marc Le Breton et al.	PMCID:PMC3215679
2	NS3	interacts with	3880	KRT19	http://www.ncbi.nlm.nih.gov/gene/3880	yeast Two Hybrid Test	Flavivirus NS3 and NS5 proteins interaction network: a high-throughput yeast two-hybrid screen	Marc Le Breton et al.	PMCID:PMC3215679
2	NS3	interacts with	54550	NECAB2	http://www.ncbi.nlm.nih.gov/gene/54550	yeast Two Hybrid Test	Flavivirus NS3 and NS5 proteins interaction network: a high-throughput yeast two-hybrid screen	Marc Le Breton et al.	PMCID:PMC3215679
2	NS3	interacts with	4832	NME3	http://www.ncbi.nlm.nih.gov/gene/4832	yeast Two Hybrid Test	Flavivirus NS3 and NS5 proteins interaction network: a high-throughput yeast two-hybrid screen	Marc Le Breton et al.	PMCID:PMC3215679
2	NS3	interacts with	10133	OPTN	http://www.ncbi.nlm.nih.gov/gene/10133	yeast Two Hybrid Test	Flavivirus NS3 and NS5 proteins interaction network: a high-throughput yeast two-hybrid screen	Marc Le Breton et al.	PMCID:PMC3215679
2	NS3	interacts with	26986	PABPC1	http://www.ncbi.nlm.nih.gov/gene/26986	yeast Two Hybrid Test	Flavivirus NS3 and NS5 proteins interaction network: a high-throughput yeast two-hybrid screen	Marc Le Breton et al.	PMCID:PMC3215679
2	NS3	interacts with	653583	PHLDB3	http://www.ncbi.nlm.nih.gov/gene/653583	yeast Two Hybrid Test	Flavivirus NS3 and NS5 proteins interaction network: a high-throughput yeast two-hybrid screen	Marc Le Breton et al.	PMCID:PMC3215679
2	NS3	interacts with	5358	PLS3	http://www.ncbi.nlm.nih.gov/gene/5358	yeast Two Hybrid Test	Flavivirus NS3 and NS5 proteins interaction network: a high-throughput yeast two-hybrid screen	Marc Le Breton et al.	PMCID:PMC3215679
2	NS3	interacts with	8575	PRKRA	http://www.ncbi.nlm.nih.gov/gene/8575	yeast Two Hybrid Test	Flavivirus NS3 and NS5 proteins interaction network: a high-throughput yeast two-hybrid screen	Marc Le Breton et al.	PMCID:PMC3215679
2	NS3	interacts with	10419	PRMT5	http://www.ncbi.nlm.nih.gov/gene/10419	yeast Two Hybrid Test	Flavivirus NS3 and NS5 proteins interaction network: a high-throughput yeast two-hybrid screen	Marc Le Breton et al.	PMCID:PMC3215679
2	NS3	interacts with	5719	PSMD13	http://www.ncbi.nlm.nih.gov/gene/5719	yeast Two Hybrid Test	Flavivirus NS3 and NS5 proteins interaction network: a high-throughput yeast two-hybrid screen	Marc Le Breton et al.	PMCID:PMC3215679
2	NS3	interacts with	6224	RPS20	http://www.ncbi.nlm.nih.gov/gene/6224	yeast Two Hybrid Test	Flavivirus NS3 and NS5 proteins interaction network: a high-throughput yeast two-hybrid screen	Marc Le Breton et al.	PMCID:PMC3215679
2	NS3	interacts with	22955	SCMH1	http://www.ncbi.nlm.nih.gov/gene/22955	yeast Two Hybrid Test	Flavivirus NS3 and NS5 proteins interaction network: a high-throughput yeast two-hybrid screen	Marc Le Breton et al.	PMCID:PMC3215679
2	NS3	interacts with	10318	TNIP1	http://www.ncbi.nlm.nih.gov/gene/10318	yeast Two Hybrid Test	Flavivirus NS3 and NS5 proteins interaction network: a high-throughput yeast two-hybrid screen	Marc Le Breton et al.	PMCID:PMC3215679
2	NS3	interacts with	9878	TOX4	http://www.ncbi.nlm.nih.gov/gene/9878	yeast Two Hybrid Test	Flavivirus NS3 and NS5 proteins interaction network: a high-throughput yeast two-hybrid screen	Marc Le Breton et al.	PMCID:PMC3215679
2	NS3	interacts with	10906	TRAFD1	http://www.ncbi.nlm.nih.gov/gene/10906	yeast Two Hybrid Test	Flavivirus NS3 and NS5 proteins interaction network: a high-throughput yeast two-hybrid screen	Marc Le Breton et al.	PMCID:PMC3215679
2	NS3	interacts with	7251	TSG101	http://www.ncbi.nlm.nih.gov/gene/7251	yeast Two Hybrid Test	Flavivirus NS3 and NS5 proteins interaction network: a high-throughput yeast two-hybrid screen	Marc Le Breton et al.	PMCID:PMC3215679
2	NS3	interacts with	113451	AZI2	http://www.ncbi.nlm.nih.gov/gene/113451	yeast Two Hybrid Test	Flavivirus NS3 and NS5 proteins interaction network: a high-throughput yeast two-hybrid screen, Identification of New Protein Interactions between Dengue Fever Virus and Its Hosts, Human and Mosquito	Marc Le Breton et al. , Dumrong Mairiang et al.	PMCID:PMC3215679, PMID:23326450,PMC3543448
2	NS4A	Interacts with	3039	HBA1	http://www.ncbi.nlm.nih.gov/gene/3039	yeast Two Hybrid Test	Characterization of intracellular interactions between dengue virus and host proteins	Dumrong Mairiang	http://digitalcommons.wayne.edu/oa_dissertations/552
2	NS4A	interacts with	5725	PTBP1	http://www.ncbi.nlm.nih.gov/gene/5725	Yeast Two hybrid Test	Mapping Protein Interactions between Dengue Virus and Its Human and Insect Hosts	Janet M. Doolittle,Shawn M. Gomez	DOI: 10.1371/journal.pntd.0000954
2	NS4A	interacts with	54930	C14orf94	http://www.ncbi.nlm.nih.gov/gene/?term=C14orf94[sym]	yeast Two Hybrid Test	A Physical Interaction Network of Dengue Virus and Human Proteins	Khadka S et al.	PMID:21911577,PMCID:PMC3237087
2	NS4A	interacts with	10241	CALCOCO2	http://www.ncbi.nlm.nih.gov/gene/10241	yeast Two Hybrid Test	A Physical Interaction Network of Dengue Virus and Human Proteins	Khadka S et al.	PMID:21911577,PMCID:PMC3237087
2	NS4A	interacts with	23019	CNOT1	http://www.ncbi.nlm.nih.gov/gene/23019	yeast Two Hybrid Test	A Physical Interaction Network of Dengue Virus and Human Proteins	Khadka S et al.	PMID:21911577,PMCID:PMC3237087
2	NS4A	interacts with	2335	FN1	http://www.ncbi.nlm.nih.gov/gene/2335	yeast Two Hybrid Test	A Physical Interaction Network of Dengue Virus and Human Proteins	Khadka S et al.	PMID:21911577,PMCID:PMC3237087
2	NS4A	interacts with	8887	TAX1BP1	http://www.ncbi.nlm.nih.gov/gene/8887	yeast Two Hybrid Test	A Physical Interaction Network of Dengue Virus and Human Proteins	Khadka S et al.	PMID:21911577,PMCID:PMC3237087
2	NS4A	Suppresed by	8651	SOCS1	http://www.ncbi.nlm.nih.gov/gene/8651	Yeast Two hybrid Test	Augmented miR-150 expression associated with depressed SOCS1 expression involved in dengue haemorrhagic fever	Rong-Fu Chen ET AL.	PMID:24907421
2	NS4B	Interacts with	3039	HBA1	http://www.ncbi.nlm.nih.gov/gene/3039	yeast Two Hybrid Test	Characterization of intracellular interactions between dengue virus and host proteins	Dumrong Mairiang	http://digitalcommons.wayne.edu/oa_dissertations/552
2	NS4B	interacts with	1654	DDX3X	http://www.ncbi.nlm.nih.gov/gene/1654	yeast two hybrid test	Identification of New Protein Interactions between Dengue Fever Virus and Its Hosts, Human and Mosquito	Dumrong Mairiang et al.	PMID:23326450,PMC3543448
2	NS4B	interacts with	3856	KRT8	http://www.ncbi.nlm.nih.gov/gene/3856	yeast two hybrid test	Identification of New Protein Interactions between Dengue Fever Virus and Its Hosts, Human and Mosquito	Dumrong Mairiang et al.	PMID:23326450,PMC3543448
2	NS4B	interacts with	7329	UBE2I	http://www.ncbi.nlm.nih.gov/gene/7329	yeast two hybrid test	Mapping Protein Interactions between Dengue Virus and Its Human and Insect Hosts, Identification of New Protein,A Physical Interaction Network of Dengue Virus and Human Proteins	Janet M. Doolittle,Shawn M. Gomez	DOI: 10.1371/journal.pntd.0000954
2	NS4B	interacts with	5230	PGK1	http://www.ncbi.nlm.nih.gov/gene/5230	Yeast Two hybrid Test	A Physical Interaction Network of Dengue Virus and Human Proteins	Khadka S et al.	PMID:21911577,PMCID:PMC3237087
2	NS4B	inhibits interferon (IFN)-induced host	6772	STAT1	http://www.ncbi.nlm.nih.gov/gene/6772	Functional Analysis	A Viral-Human Interactome Based on Structural Motif-Domain Interactions Captures the Human Infectome	Segura-Cabrera A et al.	PMID:23951184,PMCID:PMC3738538
2	NS5	Binds to	6773	STAT2	http://www.ncbi.nlm.nih.gov/gene/6773	yeast Two Hybrid Test	NS5 of dengue virus mediates STAT2 binding and degradation.	Ashour J et al.	PMID:1927910,PMCID:PMC2681973
2	NS5	interacts with	85403	EAF1	http://www.ncbi.nlm.nih.gov/gene/85403	yeast Two Hybrid Test & CO-AP assay	Identification of New Protein Interactions between Dengue Fever Virus and Its Hosts, Human and Mosquito	Dumrong Mairiang et al.	PMID:23326450,PMC3543448
2	NS5	interacts with	55840	EAF2	http://www.ncbi.nlm.nih.gov/gene/55840	yeast Two Hybrid Test & CO-AP assay	Identification of New Protein Interactions between Dengue Fever Virus and Its Hosts, Human and Mosquito	Dumrong Mairiang et al.	PMID:23326450,PMC3543448
2	NS5	interacts with	1933	EEF1B2	http://www.ncbi.nlm.nih.gov/gene/1933	yeast Two Hybrid Test & CO-AP assay	Identification of New Protein Interactions between Dengue Fever Virus and Its Hosts, Human and Mosquito	Dumrong Mairiang et al.	PMID:23326450,PMC3543448
2	NS5	interacts with	23085	ERC1	http://www.ncbi.nlm.nih.gov/gene/23085	yeast Two Hybrid Test	Identification of New Protein Interactions between Dengue Fever Virus and Its Hosts, Human and Mosquito	Dumrong Mairiang et al.	PMID:23326450,PMC3543448
2	NS5	interacts with	3326	HSP90AB1	http://www.ncbi.nlm.nih.gov/gene/3326	yeast Two Hybrid Test	Identification of New Protein Interactions between Dengue Fever Virus and Its Hosts, Human and Mosquito	Dumrong Mairiang et al.	PMID:23326450,PMC3543448
2	NS5	Interacts with	3837	KPNB1	http://www.ncbi.nlm.nih.gov/gene/3837	yeast Two Hybrid Test	Identification of New Protein Interactions between Dengue Fever Virus and Its Hosts, Human and Mosquito	Dumrong Mairiang et al.	PMID:23326450,PMC3543448
2	NS5	Interacts with	23321	TRIM2	http://www.ncbi.nlm.nih.gov/gene/23321	yeast Two Hybrid Test & CO-AP assay	Identification of New Protein Interactions between Dengue Fever Virus and Its Hosts, Human and Mosquito	Dumrong Mairiang et al.	PMID:23326450,PMC3543448
2	NS5	Interacts with	9321	TRIP11	http://www.ncbi.nlm.nih.gov/gene/9321	yeast Two Hybrid Test	Identification of New Protein Interactions between Dengue Fever Virus and Its Hosts, Human and Mosquito	Dumrong Mairiang et al.	PMID:23326450,PMC3543448
2	NS5	Interacts with	55823	VPS11	http://www.ncbi.nlm.nih.gov/gene/55823	yeast Two Hybrid Test	Identification of New Protein Interactions between Dengue Fever Virus and Its Hosts, Human and Mosquito	Dumrong Mairiang et al.	PMID:23326450,PMC3543448
2	NS5	Interacts with	7507	XPA	http://www.ncbi.nlm.nih.gov/gene/7507	yeast Two Hybrid Test	Identification of New Protein Interactions between Dengue Fever Virus and Its Hosts, Human and Mosquito	Dumrong Mairiang et al.	PMID:23326450,PMC3543448
2	NS5	interacts with	10142	AKAP9	http://www.ncbi.nlm.nih.gov/gene/10142	yeast Two Hybrid Test	Identification of New Protein Interactions between Dengue Fever Virus and Its Hosts, Human and Mosquito,A Physical Interaction Network of Dengue Virus and Human Proteins	Dumrong Mairiang et al.	PMID:23326450,PMC3543448
2	NS5	interacts with	57182	ANKRD50	http://www.ncbi.nlm.nih.gov/gene/57182	yeast Two Hybrid Test	Identification of New Protein Interactions between Dengue Fever Virus and Its Hosts, Human and Mosquito,A Physical Interaction Network of Dengue Virus and Human Proteins	Dumrong Mairiang et al.	PMID:23326450,PMC3543448
2	NS5	interacts with	338	APOB	http://www.ncbi.nlm.nih.gov/gene/338	yeast Two Hybrid Test	Identification of New Protein Interactions between Dengue Fever Virus and Its Hosts, Human and Mosquito,A Physical Interaction Network of Dengue Virus and Human Proteins	Dumrong Mairiang et al.	PMID:23326450,PMC3543448
2	NS5	interacts with	84952	CGNL1	http://www.ncbi.nlm.nih.gov/gene/84952	yeast Two Hybrid Test	Identification of New Protein Interactions between Dengue Fever Virus and Its Hosts, Human and Mosquito,A Physical Interaction Network of Dengue Virus and Human Proteins	Dumrong Mairiang et al.	PMID:23326450,PMC3543448
2	NS5	interacts with	9318	COPS2	http://www.ncbi.nlm.nih.gov/gene/9318	yeast Two Hybrid Test	Identification of New Protein Interactions between Dengue Fever Virus and Its Hosts, Human and Mosquito,A Physical Interaction Network of Dengue Virus and Human Proteins	Dumrong Mairiang et al.	PMID:23326450,PMC3543448
2	NS5	interacts with	23142	DCUN1D4	http://www.ncbi.nlm.nih.gov/gene/23142	yeast Two Hybrid Test	Identification of New Protein Interactions between Dengue Fever Virus and Its Hosts, Human and Mosquito,A Physical Interaction Network of Dengue Virus and Human Proteins	Dumrong Mairiang et al.	PMID:23326450,PMC3543448
2	NS5	interacts with	1654	DDX3X	http://www.ncbi.nlm.nih.gov/gene/1654	yeast Two Hybrid Test	Identification of New Protein Interactions between Dengue Fever Virus and Its Hosts, Human and Mosquito,A Physical Interaction Network of Dengue Virus and Human Proteins	Dumrong Mairiang et al.	PMID:23326450,PMC3543448
2	NS5	interacts with	1655	DDX5	http://www.ncbi.nlm.nih.gov/gene/1655	yeast Two Hybrid Test	Identification of New Protein Interactions between Dengue Fever Virus and Its Hosts, Human and Mosquito,A Physical Interaction Network of Dengue Virus and Human Proteins	Dumrong Mairiang et al.	PMID:23326450,PMC3543448
2	NS5	interacts with	23741	EID1	http://www.ncbi.nlm.nih.gov/gene/23741	yeast Two Hybrid Test	Identification of New Protein Interactions between Dengue Fever Virus and Its Hosts, Human and Mosquito,A Physical Interaction Network of Dengue Virus and Human Proteins	Dumrong Mairiang et al.	PMID:23326450,PMC3543448
2	NS5	interacts with	2801	GOLGA2	http://www.ncbi.nlm.nih.gov/gene/2801	yeast Two Hybrid Test	Identification of New Protein Interactions between Dengue Fever Virus and Its Hosts, Human and Mosquito,A Physical Interaction Network of Dengue Virus and Human Proteins	Dumrong Mairiang et al.	PMID:23326450,PMC3543448
2	NS5	Interacts with	7265	TTC1	http://www.ncbi.nlm.nih.gov/gene/7265	yeast Two Hybrid ASSAY	Identification of New Protein Interactions between Dengue Fever Virus and Its Hosts, Human and Mosquito,A Physical Interaction Network of Dengue Virus and Human Proteins	Dumrong Mairiang et al.	PMID:23326450,PMC3543448
2	NS5	Interacts with	6478	SIAH2	http://www.ncbi.nlm.nih.gov/gene/6478	yeast Two Hybrid Test	Identification of New Protein Interactions between Dengue Fever Virus and Its Hosts, Human and Mosquito,Flavivirus NS3 and NS5 proteins interaction network: a high-throughput yeast two-hybrid screen	Dumrong Mairiang et al.	PMID:23326450,PMC3543448
2	NS5	Interacts with	7514	XPO1	http://www.ncbi.nlm.nih.gov/gene/7514	yeast Two Hybrid Test	Identification of New Protein Interactions between Dengue Fever Virus and Its Hosts, Human and Mosquito,Flavivirus NS3 and NS5 proteins interaction network: a high-throughput yeast two-hybrid screen	Dumrong Mairiang et al.	PMID:23326450,PMC3543448
2	NS5	Interacts with	9782	MATR3	http://www.ncbi.nlm.nih.gov/gene/9782	yeast Two Hybrid Test	Identification of New Protein Interactions between Dengue Fever Virus and Its Hosts, Human and Mosquito,Flavivirus NS3 and NS5 proteins interaction network: a high-throughput yeast two-hybrid screen,A Physical Interaction Network of Dengue Virus and Human Proteins	Dumrong Mairiang et al.	PMID:23326450,PMC3543448
2	NS5	mediates	6773	STAT2	http://www.ncbi.nlm.nih.gov/gene/6773	yeast Two Hybrid Test	Mapping Protein Interactions between Dengue Virus and Its Human and Insect Hosts	Janet M. Doolittle,Shawn M. Gomez	DOI: 10.1371/journal.pntd.0000954
2	NS5	DEGRADES	6773	STAT2	http://www.ncbi.nlm.nih.gov/gene/6773	yeast Two Hybrid Test	STAT2 signaling and dengue virus infection	Juliet Morrison et al.	PMC3995738
2	NS5	requires	23352	UBR4	http://www.ncbi.nlm.nih.gov/gene/23352	Yeast Two hybrid Test	STAT2 signaling and dengue virus infection	Juliet Morrison et al.	PMC3995738
2	NS5	Binds to	23352	UBR4	http://www.ncbi.nlm.nih.gov/gene/23352	Yeast Two hybrid Test	STAT2 signaling and dengue virus infection	Juliet Morrison et al.	PMC3995738
2	NS5	interacts with	224	ALDH3A2	http://www.ncbi.nlm.nih.gov/gene/224	yeast Two Hybrid Test	A Physical Interaction Network of Dengue Virus and Human Proteins	Khadka S et al.	PMID:21911577,PMCID:PMC3237087
2	NS5	interacts with	811	CALR	http://www.ncbi.nlm.nih.gov/gene/811	yeast Two Hybrid Test	A Physical Interaction Network of Dengue Virus and Human Proteins	Khadka S et al.	PMID:21911577,PMCID:PMC3237087
2	NS5	interacts with	847	CAT	http://www.ncbi.nlm.nih.gov/gene/847	yeast Two Hybrid Test	A Physical Interaction Network of Dengue Virus and Human Proteins	Khadka S et al.	PMID:21911577,PMCID:PMC3237087
2	NS5	interacts with	440193	CCDC88C	http://www.ncbi.nlm.nih.gov/gene/440193	yeast Two Hybrid Test	A Physical Interaction Network of Dengue Virus and Human Proteins	Khadka S et al.	PMID:21911577,PMCID:PMC3237087
2	NS5	interacts with	9662	CEP135	http://www.ncbi.nlm.nih.gov/gene/9662	yeast Two Hybrid Test	A Physical Interaction Network of Dengue Virus and Human Proteins	Khadka S et al.	PMID:21911577,PMCID:PMC3237087
2	NS5	interacts with	22837	COBLL1	http://www.ncbi.nlm.nih.gov/gene/22837	yeast Two Hybrid Test	A Physical Interaction Network of Dengue Virus and Human Proteins	Khadka S et al.	PMID:21911577,PMCID:PMC3237087
2	NS5	interacts with	51747	CROP	http://www.ncbi.nlm.nih.gov/gene/51747	yeast Two Hybrid Test	A Physical Interaction Network of Dengue Virus and Human Proteins	Khadka S et al.	PMID:21911577,PMCID:PMC3237087
2	NS5	interacts with	9820	CUL7	http://www.ncbi.nlm.nih.gov/gene/9820	yeast Two Hybrid Test	A Physical Interaction Network of Dengue Virus and Human Proteins	Khadka S et al.	PMID:21911577,PMCID:PMC3237087
2	NS5	interacts with	667	DST	http://www.ncbi.nlm.nih.gov/gene/667	yeast Two Hybrid Test	A Physical Interaction Network of Dengue Virus and Human Proteins	Khadka S et al.	PMID:21911577,PMCID:PMC3237087
2	NS5	interacts with	2243	FGA	http://www.ncbi.nlm.nih.gov/gene/2243	yeast Two Hybrid Test	A Physical Interaction Network of Dengue Virus and Human Proteins	Khadka S et al.	PMID:21911577,PMCID:PMC3237087
2	NS5	interacts with	51361	HOOK1	http://www.ncbi.nlm.nih.gov/gene/51361	yeast Two Hybrid Test	A Physical Interaction Network of Dengue Virus and Human Proteins	Khadka S et al.	PMID:21911577,PMCID:PMC3237087
2	NS5	Interacts with	642846	LOC642846	http://www.ncbi.nlm.nih.gov/gene/642846	yeast Two Hybrid Test	A Physical Interaction Network of Dengue Virus and Human Proteins	Khadka S et al.	PMID:21911577,PMCID:PMC3237087
2	NS5	interacts with		LOC643696		yeast Two Hybrid Test	A Physical Interaction Network of Dengue Virus and Human Proteins	Khadka S et al.	PMID:21911577,PMCID:PMC3237087
2	NS5	Interacts with		LOC728047	http://www.ncbi.nlm.nih.gov/gene/2804	yeast Two Hybrid Test	A Physical Interaction Network of Dengue Virus and Human Proteins	Khadka S et al.	PMID:21911577,PMCID:PMC3237087
2	NS5	Interacts with	4926	NUMA1	http://www.ncbi.nlm.nih.gov/gene/4926	yeast Two Hybrid Test	A Physical Interaction Network of Dengue Virus and Human Proteins	Khadka S et al.	PMID:21911577,PMCID:PMC3237087
2	NS5	Interacts with	5116	PCNT	http://www.ncbi.nlm.nih.gov/gene/5116	yeast Two Hybrid Test	A Physical Interaction Network of Dengue Virus and Human Proteins	Khadka S et al.	PMID:21911577,PMCID:PMC3237087
2	NS5	Interacts with	8554	PIAS1	http://www.ncbi.nlm.nih.gov/gene/8554	yeast Two Hybrid Test	A Physical Interaction Network of Dengue Virus and Human Proteins	Khadka S et al.	PMID:21911577,PMCID:PMC3237087
2	NS5	Interacts with	8635	RNASET2	http://www.ncbi.nlm.nih.gov/gene/8635	yeast Two Hybrid Test	A Physical Interaction Network of Dengue Virus and Human Proteins	Khadka S et al.	PMID:21911577,PMCID:PMC3237087
2	NS5	Interacts with	10806	SDCCAG8	http://www.ncbi.nlm.nih.gov/gene/10806	yeast Two Hybrid Test	A Physical Interaction Network of Dengue Virus and Human Proteins	Khadka S et al.	PMID:21911577,PMCID:PMC3237087
2	NS5	Interacts with	9295	SFRS11	http://www.ncbi.nlm.nih.gov/gene/9295	yeast Two Hybrid Test	A Physical Interaction Network of Dengue Virus and Human Proteins	Khadka S et al.	PMID:21911577,PMCID:PMC3237087
2	NS5	Interacts with	6709	SPTAN1	http://www.ncbi.nlm.nih.gov/gene/6709	yeast Two Hybrid Test	A Physical Interaction Network of Dengue Virus and Human Proteins	Khadka S et al.	PMID:21911577,PMCID:PMC3237087
2	NS5	Interacts with	6712	SPTBN2	http://www.ncbi.nlm.nih.gov/gene/6712	yeast Two Hybrid Test	A Physical Interaction Network of Dengue Virus and Human Proteins	Khadka S et al.	PMID:21911577,PMCID:PMC3237087
2	NS5	Interacts with	23345	SYNE1	http://www.ncbi.nlm.nih.gov/gene/23345	yeast Two Hybrid Test	A Physical Interaction Network of Dengue Virus and Human Proteins	Khadka S et al.	PMID:21911577,PMCID:PMC3237087
2	NS5	Interacts with	7159	TP53BP2	http://www.ncbi.nlm.nih.gov/gene/7159	yeast Two Hybrid Test	A Physical Interaction Network of Dengue Virus and Human Proteins	Khadka S et al.	PMID:21911577,PMCID:PMC3237087
2	NS5	Interacts with	55223	TRIM62	http://www.ncbi.nlm.nih.gov/gene/55223	yeast Two Hybrid Test	A Physical Interaction Network of Dengue Virus and Human Proteins	Khadka S et al.	PMID:21911577,PMCID:PMC3237087
2	NS5	Interacts with	137492	VPS37A	http://www.ncbi.nlm.nih.gov/gene/137492	yeast Two Hybrid Test	A Physical Interaction Network of Dengue Virus and Human Proteins	Khadka S et al.	PMID:21911577,PMCID:PMC3237087
2	NS5	Interacts with	8729	GBF1	http://www.ncbi.nlm.nih.gov/gene/8729	Affinity tags and quantitative proteomic and Isotopic Differentiation of Interactions as Random or Targeted (I-DIRT)	Quantitative Proteomic Analysis of Host-virus Interactions Reveals a Role for Golgi Brefeldin A Resistance Factor 1 (GBF1) in Dengue Infection	Lindsay N. Carpp et al.	PMID: 26998762, PMCID:
2	NS5	interacts with	9938	ARHGAP25	http://www.ncbi.nlm.nih.gov/gene/9938	yeast Two Hybrid Test	Flavivirus NS3 and NS5 proteins interaction network: a high-throughput yeast two-hybrid screen	Marc Le Breton et al.	PMCID:PMC3215679
2	NS5	interacts with	196528	ARID2	http://www.ncbi.nlm.nih.gov/gene/196528	yeast Two Hybrid Test	Flavivirus NS3 and NS5 proteins interaction network: a high-throughput yeast two-hybrid screen	Marc Le Breton et al.	PMCID:PMC3215679
2	NS5	interacts with	406	ARNTL	http://www.ncbi.nlm.nih.gov/gene/406	yeast Two Hybrid Test	Flavivirus NS3 and NS5 proteins interaction network: a high-throughput yeast two-hybrid screen	Marc Le Breton et al.	PMCID:PMC3215679
2	NS5	interacts with	1822	ATN1	http://www.ncbi.nlm.nih.gov/gene/1822	yeast Two Hybrid Test	Flavivirus NS3 and NS5 proteins interaction network: a high-throughput yeast two-hybrid screen	Marc Le Breton et al.	PMCID:PMC3215679
2	NS5	interacts with	636	BICD1	http://www.ncbi.nlm.nih.gov/gene/636	yeast Two Hybrid Test	Flavivirus NS3 and NS5 proteins interaction network: a high-throughput yeast two-hybrid screen	Marc Le Breton et al.	PMCID:PMC3215679
2	NS5	interacts with	55668	C14orf118	http://www.ncbi.nlm.nih.gov/gene/55668	yeast Two Hybrid Test	Flavivirus NS3 and NS5 proteins interaction network: a high-throughput yeast two-hybrid screen	Marc Le Breton et al.	PMCID:PMC3215679
2	NS5	interacts with	126353	C19orf21	http://www.ncbi.nlm.nih.gov/gene/?term=C19orf21[sym]	yeast Two Hybrid Test	Flavivirus NS3 and NS5 proteins interaction network: a high-throughput yeast two-hybrid screen	Marc Le Breton et al.	PMCID:PMC3215679
2	NS5	interacts with	23125	CAMTA2	http://www.ncbi.nlm.nih.gov/gene/23125	yeast Two Hybrid Test	Flavivirus NS3 and NS5 proteins interaction network: a high-throughput yeast two-hybrid screen	Marc Le Breton et al.	PMCID:PMC3215679
2	NS5	interacts with	64770	CCDC14	http://www.ncbi.nlm.nih.gov/gene/64770	yeast Two Hybrid Test	Flavivirus NS3 and NS5 proteins interaction network: a high-throughput yeast two-hybrid screen	Marc Le Breton et al.	PMCID:PMC3215679
2	NS5	interacts with	54908	CCDC99	http://www.ncbi.nlm.nih.gov/gene/54908	yeast Two Hybrid Test	Flavivirus NS3 and NS5 proteins interaction network: a high-throughput yeast two-hybrid screen	Marc Le Breton et al.	PMCID:PMC3215679
2	NS5	interacts with	81669	CCNL2	http://www.ncbi.nlm.nih.gov/gene/81669	yeast Two Hybrid Test	Flavivirus NS3 and NS5 proteins interaction network: a high-throughput yeast two-hybrid screen	Marc Le Breton et al.	PMCID:PMC3215679
2	NS5	interacts with	1009	CDH11	http://www.ncbi.nlm.nih.gov/gene/1009	yeast Two Hybrid Test	Flavivirus NS3 and NS5 proteins interaction network: a high-throughput yeast two-hybrid screen	Marc Le Breton et al.	PMCID:PMC3215679
2	NS5	interacts with	11190	CEP250	http://www.ncbi.nlm.nih.gov/gene/11190	yeast Two Hybrid Test	Flavivirus NS3 and NS5 proteins interaction network: a high-throughput yeast two-hybrid screen	Marc Le Breton et al.	PMCID:PMC3215679
2	NS5	interacts with	1107	CHD3	http://www.ncbi.nlm.nih.gov/gene/1107	yeast Two Hybrid Test	Flavivirus NS3 and NS5 proteins interaction network: a high-throughput yeast two-hybrid screen	Marc Le Breton et al.	PMCID:PMC3215679
2	NS5	interacts with	6249	CLIP1	http://www.ncbi.nlm.nih.gov/gene/6249	yeast Two Hybrid Test	Flavivirus NS3 and NS5 proteins interaction network: a high-throughput yeast two-hybrid screen	Marc Le Breton et al.	PMCID:PMC3215679
2	NS5	interacts with	1785	DNM2	http://www.ncbi.nlm.nih.gov/gene/1785	yeast Two Hybrid Test	Flavivirus NS3 and NS5 proteins interaction network: a high-throughput yeast two-hybrid screen	Marc Le Breton et al.	PMCID:PMC3215679
2	NS5	interacts with	1856	DVL2	http://www.ncbi.nlm.nih.gov/gene/1856	yeast Two Hybrid Test	Flavivirus NS3 and NS5 proteins interaction network: a high-throughput yeast two-hybrid screen	Marc Le Breton et al.	PMCID:PMC3215679
2	NS5	interacts with	10969	EBNA1BP2	http://www.ncbi.nlm.nih.gov/gene/10969	yeast Two Hybrid Test	Flavivirus NS3 and NS5 proteins interaction network: a high-throughput yeast two-hybrid screen	Marc Le Breton et al.	PMCID:PMC3215679
2	NS5	interacts with	11117	EMILIN1	http://www.ncbi.nlm.nih.gov/gene/11117	yeast Two Hybrid Test	Flavivirus NS3 and NS5 proteins interaction network: a high-throughput yeast two-hybrid screen	Marc Le Breton et al.	PMCID:PMC3215679
2	NS5	interacts with	2023	ENO1	http://www.ncbi.nlm.nih.gov/gene/2023	yeast Two Hybrid Test	Flavivirus NS3 and NS5 proteins interaction network: a high-throughput yeast two-hybrid screen	Marc Le Breton et al.	PMCID:PMC3215679
2	NS5	interacts with	2122	EVI1	http://www.ncbi.nlm.nih.gov/gene/2122	yeast Two Hybrid Test	Flavivirus NS3 and NS5 proteins interaction network: a high-throughput yeast two-hybrid screen	Marc Le Breton et al.	PMCID:PMC3215679
2	NS5	interacts with	79632	FAM184A	http://www.ncbi.nlm.nih.gov/gene/79632	yeast Two Hybrid Test	Flavivirus NS3 and NS5 proteins interaction network: a high-throughput yeast two-hybrid screen	Marc Le Breton et al.	PMCID:PMC3215679
2	NS5	interacts with	339145	FAM92B	http://www.ncbi.nlm.nih.gov/gene/339145	yeast Two Hybrid Test	Flavivirus NS3 and NS5 proteins interaction network: a high-throughput yeast two-hybrid screen	Marc Le Breton et al.	PMCID:PMC3215679
2	NS5	interacts with	57120	GOPC	http://www.ncbi.nlm.nih.gov/gene/57120	yeast Two Hybrid Test	Flavivirus NS3 and NS5 proteins interaction network: a high-throughput yeast two-hybrid screen	Marc Le Breton et al.	PMCID:PMC3215679
2	NS5	interacts with	2896	GRN	http://www.ncbi.nlm.nih.gov/gene/2896	yeast Two Hybrid Test	Flavivirus NS3 and NS5 proteins interaction network: a high-throughput yeast two-hybrid screen	Marc Le Breton et al.	PMCID:PMC3215679
2	NS5	interacts with	23072	HECW1	http://www.ncbi.nlm.nih.gov/gene/23072	yeast Two Hybrid Test	Flavivirus NS3 and NS5 proteins interaction network: a high-throughput yeast two-hybrid screen	Marc Le Breton et al.	PMCID:PMC3215679
2	NS5	interacts with	3185	HNRPF	http://www.ncbi.nlm.nih.gov/gene/3185	yeast Two Hybrid Test	Flavivirus NS3 and NS5 proteins interaction network: a high-throughput yeast two-hybrid screen	Marc Le Breton et al.	PMCID:PMC3215679
2	NS5	interacts with	3189	HNRPH3	http://www.ncbi.nlm.nih.gov/gene/3189	yeast Two Hybrid Test	Flavivirus NS3 and NS5 proteins interaction network: a high-throughput yeast two-hybrid screen	Marc Le Breton et al.	PMCID:PMC3215679
2	NS5	interacts with	3455	IFNAR2	http://www.ncbi.nlm.nih.gov/gene/3455	yeast Two Hybrid Test	Flavivirus NS3 and NS5 proteins interaction network: a high-throughput yeast two-hybrid screen	Marc Le Breton et al.	PMCID:PMC3215679
2	NS5	Interacts with	3699	ITIH3	http://www.ncbi.nlm.nih.gov/gene/3699	yeast Two Hybrid Test	Flavivirus NS3 and NS5 proteins interaction network: a high-throughput yeast two-hybrid screen	Marc Le Breton et al.	PMCID:PMC3215679
2	NS5	Interacts with	182	JAG1	http://www.ncbi.nlm.nih.gov/gene/182	yeast Two Hybrid Test	Flavivirus NS3 and NS5 proteins interaction network: a high-throughput yeast two-hybrid screen	Marc Le Breton et al.	PMCID:PMC3215679
2	NS5	Interacts with	3913	LAMB2	http://www.ncbi.nlm.nih.gov/gene/3913	yeast Two Hybrid Test	Flavivirus NS3 and NS5 proteins interaction network: a high-throughput yeast two-hybrid screen	Marc Le Breton et al.	PMCID:PMC3215679
2	NS5	Interacts with	201255	LRRC45	http://www.ncbi.nlm.nih.gov/gene/201255	yeast Two Hybrid Test	Flavivirus NS3 and NS5 proteins interaction network: a high-throughput yeast two-hybrid screen	Marc Le Breton et al.	PMCID:PMC3215679
2	NS5	Interacts with	4053	LTBP3	http://www.ncbi.nlm.nih.gov/gene/4053	yeast Two Hybrid Test	Flavivirus NS3 and NS5 proteins interaction network: a high-throughput yeast two-hybrid screen	Marc Le Breton et al.	PMCID:PMC3215679
2	NS5	Interacts with	4188	MDFI	http://www.ncbi.nlm.nih.gov/gene/4188	yeast Two Hybrid Test	Flavivirus NS3 and NS5 proteins interaction network: a high-throughput yeast two-hybrid screen	Marc Le Breton et al.	PMCID:PMC3215679
2	NS5	Interacts with	29079	MED4	http://www.ncbi.nlm.nih.gov/gene/29079	yeast Two Hybrid Test	Flavivirus NS3 and NS5 proteins interaction network: a high-throughput yeast two-hybrid screen	Marc Le Breton et al.	PMCID:PMC3215679
2	NS5	Interacts with	79083	MLPH	http://www.ncbi.nlm.nih.gov/gene/79083	yeast Two Hybrid Test	Flavivirus NS3 and NS5 proteins interaction network: a high-throughput yeast two-hybrid screen	Marc Le Breton et al.	PMCID:PMC3215679
2	NS5	Interacts with	55052	MRPL20	http://www.ncbi.nlm.nih.gov/gene/55052	yeast Two Hybrid Test	Flavivirus NS3 and NS5 proteins interaction network: a high-throughput yeast two-hybrid screen	Marc Le Breton et al.	PMCID:PMC3215679
2	NS5	Interacts with	4627	MYH9	http://www.ncbi.nlm.nih.gov/gene/4627	yeast Two Hybrid Test	Flavivirus NS3 and NS5 proteins interaction network: a high-throughput yeast two-hybrid screen	Marc Le Breton et al.	PMCID:PMC3215679
2	NS5	Interacts with	8508	NIPSNAP1	http://www.ncbi.nlm.nih.gov/gene/8508	yeast Two Hybrid Test	Flavivirus NS3 and NS5 proteins interaction network: a high-throughput yeast two-hybrid screen	Marc Le Breton et al.	PMCID:PMC3215679
2	NS5	Interacts with	222698	NKAPL	http://www.ncbi.nlm.nih.gov/gene/222698	yeast Two Hybrid Test	Flavivirus NS3 and NS5 proteins interaction network: a high-throughput yeast two-hybrid screen	Marc Le Breton et al.	PMCID:PMC3215679
2	NS5	Interacts with	26155	NOC2L	http://www.ncbi.nlm.nih.gov/gene/26155	yeast Two Hybrid Test	Flavivirus NS3 and NS5 proteins interaction network: a high-throughput yeast two-hybrid screen	Marc Le Breton et al.	PMCID:PMC3215679
2	NS5	Interacts with	9659	PDE4DIP	http://www.ncbi.nlm.nih.gov/gene/9659	yeast Two Hybrid Test	Flavivirus NS3 and NS5 proteins interaction network: a high-throughput yeast two-hybrid screen	Marc Le Breton et al.	PMCID:PMC3215679
2	NS5	Interacts with	1912	PHC2	http://www.ncbi.nlm.nih.gov/gene/1912	yeast Two Hybrid Test	Flavivirus NS3 and NS5 proteins interaction network: a high-throughput yeast two-hybrid screen	Marc Le Breton et al.	PMCID:PMC3215679
2	NS5	Interacts with	10401	PIAS3	http://www.ncbi.nlm.nih.gov/gene/10401	yeast Two Hybrid Test	Flavivirus NS3 and NS5 proteins interaction network: a high-throughput yeast two-hybrid screen	Marc Le Breton et al.	PMCID:PMC3215679
2	NS5	Interacts with	5478	PPIA	http://www.ncbi.nlm.nih.gov/gene/5478	yeast Two Hybrid Test	Flavivirus NS3 and NS5 proteins interaction network: a high-throughput yeast two-hybrid screen	Marc Le Breton et al.	PMCID:PMC3215679
2	NS5	Interacts with	90673	PPP1R3E	http://www.ncbi.nlm.nih.gov/gene/90673	yeast Two Hybrid Test	Flavivirus NS3 and NS5 proteins interaction network: a high-throughput yeast two-hybrid screen	Marc Le Breton et al.	PMCID:PMC3215679
2	NS5	Interacts with	23082	PPRC1	http://www.ncbi.nlm.nih.gov/gene/23082	yeast Two Hybrid Test	Flavivirus NS3 and NS5 proteins interaction network: a high-throughput yeast two-hybrid screen	Marc Le Breton et al.	PMCID:PMC3215679
2	NS5	Interacts with	8045	RASSF7	http://www.ncbi.nlm.nih.gov/gene/8045	yeast Two Hybrid Test	Flavivirus NS3 and NS5 proteins interaction network: a high-throughput yeast two-hybrid screen	Marc Le Breton et al.	PMCID:PMC3215679
2	NS5	Interacts with	51132	RNF12	http://www.ncbi.nlm.nih.gov/gene/51132	yeast Two Hybrid Test	Flavivirus NS3 and NS5 proteins interaction network: a high-throughput yeast two-hybrid screen	Marc Le Breton et al.	PMCID:PMC3215679
2	NS5	Interacts with	54941	RNF125	http://www.ncbi.nlm.nih.gov/gene/54941	yeast Two Hybrid Test	Flavivirus NS3 and NS5 proteins interaction network: a high-throughput yeast two-hybrid screen	Marc Le Breton et al.	PMCID:PMC3215679
2	NS5	Interacts with	51808	RNUXA	http://www.ncbi.nlm.nih.gov/gene/51808	yeast Two Hybrid Test	Flavivirus NS3 and NS5 proteins interaction network: a high-throughput yeast two-hybrid screen	Marc Le Breton et al.	PMCID:PMC3215679
2	NS5	Interacts with	23513	SCRIB	http://www.ncbi.nlm.nih.gov/gene/23513	yeast Two Hybrid Test	Flavivirus NS3 and NS5 proteins interaction network: a high-throughput yeast two-hybrid screen	Marc Le Breton et al.	PMCID:PMC3215679
2	NS5	Interacts with	6598	SMARCB1	http://www.ncbi.nlm.nih.gov/gene/6598	yeast Two Hybrid Test	Flavivirus NS3 and NS5 proteins interaction network: a high-throughput yeast two-hybrid screen	Marc Le Breton et al.	PMCID:PMC3215679
2	NS5	Interacts with	6626	SNRPA	http://www.ncbi.nlm.nih.gov/gene/6626	yeast Two Hybrid Test	Flavivirus NS3 and NS5 proteins interaction network: a high-throughput yeast two-hybrid screen	Marc Le Breton et al.	PMCID:PMC3215679
2	NS5	Interacts with	8148	TAF15	http://www.ncbi.nlm.nih.gov/gene/8148	yeast Two Hybrid Test	Flavivirus NS3 and NS5 proteins interaction network: a high-throughput yeast two-hybrid screen	Marc Le Breton et al.	PMCID:PMC3215679
2	NS5	Interacts with	23671	TMEFF2	http://www.ncbi.nlm.nih.gov/gene/23671	yeast Two Hybrid Test	Flavivirus NS3 and NS5 proteins interaction network: a high-throughput yeast two-hybrid screen	Marc Le Breton et al.	PMCID:PMC3215679
2	NS5	Interacts with	55219	TMEM57	http://www.ncbi.nlm.nih.gov/gene/55219	yeast Two Hybrid Test	Flavivirus NS3 and NS5 proteins interaction network: a high-throughput yeast two-hybrid screen	Marc Le Breton et al.	PMCID:PMC3215679
2	NS5	Interacts with	10040	TOM1L1	http://www.ncbi.nlm.nih.gov/gene/10040	yeast Two Hybrid Test	Flavivirus NS3 and NS5 proteins interaction network: a high-throughput yeast two-hybrid screen	Marc Le Breton et al.	PMCID:PMC3215679
2	NS5	Interacts with	6737	TRIM21	http://www.ncbi.nlm.nih.gov/gene/6737	yeast Two Hybrid Test	Flavivirus NS3 and NS5 proteins interaction network: a high-throughput yeast two-hybrid screen	Marc Le Breton et al.	PMCID:PMC3215679
2	NS5	Interacts with	10190	TXNDC9	http://www.ncbi.nlm.nih.gov/gene/10190	yeast Two Hybrid Test	Flavivirus NS3 and NS5 proteins interaction network: a high-throughput yeast two-hybrid screen	Marc Le Breton et al.	PMCID:PMC3215679
2	NS5	phosphorylates	7297	TYK2	http://www.ncbi.nlm.nih.gov/gene/7297	yeast Two Hybrid Test	Flavivirus NS3 and NS5 proteins interaction network: a high-throughput yeast two-hybrid screen	Marc Le Breton et al.	PMCID:PMC3215679
2	NS5	Interacts with	7431	VIM	http://www.ncbi.nlm.nih.gov/gene/7431	yeast Two Hybrid Test	Flavivirus NS3 and NS5 proteins interaction network: a high-throughput yeast two-hybrid screen	Marc Le Breton et al.	PMCID:PMC3215679
2	NS5	Interacts with	7709	ZBTB17	http://www.ncbi.nlm.nih.gov/gene/7709	yeast Two Hybrid Test	Flavivirus NS3 and NS5 proteins interaction network: a high-throughput yeast two-hybrid screen	Marc Le Breton et al.	PMCID:PMC3215679
2	NS5	Interacts with	51538	ZCCHC17	http://www.ncbi.nlm.nih.gov/gene/51538	yeast Two Hybrid Test	Flavivirus NS3 and NS5 proteins interaction network: a high-throughput yeast two-hybrid screen	Marc Le Breton et al.	PMCID:PMC3215679
2	NS5	Interacts with	7694	ZNF135	http://www.ncbi.nlm.nih.gov/gene/7694	yeast Two Hybrid Test	Flavivirus NS3 and NS5 proteins interaction network: a high-throughput yeast two-hybrid screen	Marc Le Breton et al.	PMCID:PMC3215679
2	NS5	Interacts with	10524	KAT5	http://www.ncbi.nlm.nih.gov/gene/10524	yeast Two Hybrid Test	Flavivirus NS3 and NS5 proteins interaction network: a high-throughput yeast two-hybrid screen,Identification of New Protein Interactions between Dengue Fever Virus and Its Hosts, Human and Mosquito	Marc Le Breton et al.	PMCID:PMC3215679
2	PrM/M	Interacts with	336	APOA2	http://www.ncbi.nlm.nih.gov/gene/336	Bacterial Two Hybrid Test	Dengue-2 Structural Proteins Associate with Human Proteins to Produce a Coagulation and Innate Immune Response Biased Interactome	Brenda B Folly et al.	PMC3037883
2	PrM/M	Interacts with	1193	CLIC2	http://www.ncbi.nlm.nih.gov/gene/1193	Bacterial Two Hybrid Test	Dengue-2 Structural Proteins Associate with Human Proteins to Produce a Coagulation and Innate Immune Response Biased Interactome	Brenda B Folly et al.	PMC3037883
2	PrM/M	Binds to	1191	CLU	http://www.ncbi.nlm.nih.gov/gene/1191	Bacterial Two Hybrid Test	Dengue-2 Structural Proteins Associate with Human Proteins to Produce a Coagulation and Innate Immune Response Biased Interactome	Brenda B Folly et al.	PMC3037883
2	PrM/M	Upregulates	1191	CLU	http://www.ncbi.nlm.nih.gov/gene/1191	Bacterial Two Hybrid Test	Dengue-2 Structural Proteins Associate with Human Proteins to Produce a Coagulation and Innate Immune Response Biased Interactome	Brenda B Folly et al.	PMC3037883
2	PrM/M	associates with	22993	HMGXB3	http://www.ncbi.nlm.nih.gov/gene/22993	Bacterial Two Hybrid Test	Dengue-2 Structural Proteins Associate with Human Proteins to Produce a Coagulation and Innate Immune Response Biased Interactome	Brenda B Folly et al.	PMC3037883
2	PrM/M	Interacts with	4763	NF1	http://www.ncbi.nlm.nih.gov/gene/4763	Bacterial Two Hybrid Test	Dengue-2 Structural Proteins Associate with Human Proteins to Produce a Coagulation and Innate Immune Response Biased Interactome	Brenda B Folly et al.	PMC3037883
2	PrM/M	downregulates	9943	OXSR1	http://www.ncbi.nlm.nih.gov/gene/9943	Bacterial Two Hybrid Test	Dengue-2 Structural Proteins Associate with Human Proteins to Produce a Coagulation and Innate Immune Response Biased Interactome	Brenda B Folly et al.	PMC3037883
2	PrM/M	associates with	5037	PEBP1	http://www.ncbi.nlm.nih.gov/gene/5037	Bacterial Two Hybrid Test	Dengue-2 Structural Proteins Associate with Human Proteins to Produce a Coagulation and Innate Immune Response Biased Interactome	Brenda B Folly et al.	PMC3037883
2	PrM/M	Binds to	5340	PLG	http://www.ncbi.nlm.nih.gov/gene/5340	Bacterial Two Hybrid Test	Dengue-2 Structural Proteins Associate with Human Proteins to Produce a Coagulation and Innate Immune Response Biased Interactome	Brenda B Folly et al.	PMC3037883
2	PrM/M	Interacts with	4550	RNR2	http://www.ncbi.nlm.nih.gov/gene/4550	Bacterial Two Hybrid Test	Dengue-2 Structural Proteins Associate with Human Proteins to Produce a Coagulation and Innate Immune Response Biased Interactome	Brenda B Folly et al.	PMC3037883
2	PrM/M	downregulates	56900	TMEM167B	http://www.ncbi.nlm.nih.gov/gene/56900	Bacterial Two Hybrid Test	Dengue-2 Structural Proteins Associate with Human Proteins to Produce a Coagulation and Innate Immune Response Biased Interactome	Brenda B Folly et al.	PMC3037883
2	PrM/M	downregulates	10140	TOB1	http://www.ncbi.nlm.nih.gov/gene/10140	Bacterial Two Hybrid Test	Dengue-2 Structural Proteins Associate with Human Proteins to Produce a Coagulation and Innate Immune Response Biased Interactome	Brenda B Folly et al.	PMC3037883
2	PrM/M	associates with	10099	TSPAN3	http://www.ncbi.nlm.nih.gov/gene/10099	Bacterial Two Hybrid Test	Dengue-2 Structural Proteins Associate with Human Proteins to Produce a Coagulation and Innate Immune Response Biased Interactome	Brenda B Folly et al.	PMC3037883
2	PrM/M	downregulates	10099	TSPAN3	http://www.ncbi.nlm.nih.gov/gene/10099	Bacterial Two Hybrid Test	Dengue-2 Structural Proteins Associate with Human Proteins to Produce a Coagulation and Innate Immune Response Biased Interactome	Brenda B Folly et al.	PMC3037883
2	PrM/M	Interacts with	7846	TUBA1A	http://www.ncbi.nlm.nih.gov/gene/7846	Bacterial Two Hybrid Test	Dengue-2 Structural Proteins Associate with Human Proteins to Produce a Coagulation and Innate Immune Response Biased Interactome	Brenda B Folly et al.	PMC3037883
2	PrM/M	Interacts with	22891	ZNF365	http://www.ncbi.nlm.nih.gov/gene/6993	Bacterial Two Hybrid Test	Dengue-2 Structural Proteins Associate with Human Proteins to Produce a Coagulation and Innate Immune Response Biased Interactome	Brenda B Folly et al.	PMC3037883
2	PrM/M	Interacts with	259282	BOD1L	http://www.ncbi.nlm.nih.gov/gene/259282	yeast Two Hybrid Test	Characterization of intracellular interactions between dengue virus and host proteins	Dumrong Mairiang	http://digitalcommons.wayne.edu/oa_dissertations/552
2	PrM/M	Interacts with	80011	FAM192A	http://www.ncbi.nlm.nih.gov/gene/80011	yeast Two Hybrid Test	Characterization of intracellular interactions between dengue virus and host proteins	Dumrong Mairiang	http://digitalcommons.wayne.edu/oa_dissertations/552
2	PrM/M	Interacts with	3309	HSPA5	http://www.ncbi.nlm.nih.gov/gene/3309	yeast Two Hybrid Test	Characterization of intracellular interactions between dengue virus and host proteins	Dumrong Mairiang	http://digitalcommons.wayne.edu/oa_dissertations/552
2	PrM/M	Interacts with	9208	LRRFIP1	http://www.ncbi.nlm.nih.gov/gene/9208	yeast Two Hybrid Test	Characterization of intracellular interactions between dengue virus and host proteins	Dumrong Mairiang	http://digitalcommons.wayne.edu/oa_dissertations/552
2	PrM/M	Interacts with	856095	RRP12	http://www.ncbi.nlm.nih.gov/gene/856095	yeast Two Hybrid Test	Characterization of intracellular interactions between dengue virus and host proteins	Dumrong Mairiang	http://digitalcommons.wayne.edu/oa_dissertations/552
2	PrM/M	Interacts with	57862	ZNF410	http://www.ncbi.nlm.nih.gov/gene/57862	yeast Two Hybrid Test	Characterization of intracellular interactions between dengue virus and host proteins	Dumrong Mairiang	http://digitalcommons.wayne.edu/oa_dissertations/552
2	PrM/M	Interacts with	57062	DDX24	http://www.ncbi.nlm.nih.gov/gene/57062	yeast Two Hybrid Test	A Physical Interaction Network of Dengue Virus and Human Proteins	Khadka S et al.	PMID:21911577,PMCID:PMC3237087
2	PrM/M	Interacts with	139341	FUNDC1	http://www.ncbi.nlm.nih.gov/gene/139341	yeast Two Hybrid Test	A Physical Interaction Network of Dengue Virus and Human Proteins	Khadka S et al.	PMID:21911577,PMCID:PMC3237087
2	PrM/M	Interacts with	65991	FUNDC2	http://www.ncbi.nlm.nih.gov/gene/65991	yeast Two Hybrid Test	A Physical Interaction Network of Dengue Virus and Human Proteins	Khadka S et al.	PMID:21911577,PMCID:PMC3237087
3	C	interacts with	79958	DENND1C	http://www.ncbi.nlm.nih.gov/gene/79958	yeast Two Hybrid Test	Characterization of intracellular interactions between dengue virus and host proteins	Dumrong Mairiang	http://digitalcommons.wayne.edu/oa_dissertations/550
3	C	Interacts with	30836	DNTTIP2	http://www.ncbi.nlm.nih.gov/gene/30836	yeast Two Hybrid Test	Characterization of intracellular interactions between dengue virus and host proteins	Dumrong Mairiang	http://digitalcommons.wayne.edu/oa_dissertations/550
3	NS5	Interacts with	10241	CALCOCO2	http://www.ncbi.nlm.nih.gov/gene/10241	yeast Two Hybrid Test	Characterization of intracellular interactions between dengue virus and host proteins	Dumrong Mairiang	http://digitalcommons.wayne.edu/oa_dissertations/552
3	NS5	interacts with	3309	HSPA5	http://www.ncbi.nlm.nih.gov/gene/3309	yeast Two Hybrid Test & CO-AP assay	Identification of New Protein Interactions between Dengue Fever Virus and Its Hosts, Human and Mosquito	Dumrong Mairiang et al.	PMID:23326450,PMC3543448
4	C	interacts with	6125	RPL5	http://www.ncbi.nlm.nih.gov/gene/6125	yeast Two Hybrid Test	Identification of New Protein Interactions between Dengue Fever Virus and Its Hosts, Human and Mosquito	Dumrong Mairiang et al.	PMID:23326450,PMC3543448
4	NS3	interacts with	6741	SSB	http://www.ncbi.nlm.nih.gov/gene/6741	Yeast Two Hybrid Test	La protein Binds to NS5 and NS3 and to the 5′and 3′ends of Dengue 4 virus RNA	García-Montalvo BM, Medina F, del Angel RM	doi:10.1016/j.virusres.2004.01.024
4	NS5	Interacts with	6741	SSB	http://www.ncbi.nlm.nih.gov/gene/6741	yeast Two Hybrid Test	La protein Binds to NS5 and NS3 and to the 5′and 3′ends of Dengue 4 virus RNA	García-Montalvo BM, Medina F, del Angel RM	doi:10.1016/j.virusres.2004.01.024
1,2	C	Interacts with	57862	ZNF410	http://www.ncbi.nlm.nih.gov/gene/57862	yeast Two Hybrid Test	Characterization of intracellular interactions between dengue virus and host proteins	Dumrong Mairiang	http://digitalcommons.wayne.edu/oa_dissertations/552
1,2	C	Interacts with	3309	HSPA5	http://www.ncbi.nlm.nih.gov/gene/3309	yeast Two Hybrid Test	Characterization of intracellular interactions between dengue virus and host proteins	Dumrong Mairiang	http://digitalcommons.wayne.edu/oa_dissertations/550
1,2	E	interacts with	3043	HBB	http://www.ncbi.nlm.nih.gov/gene/3043	yeast Two Hybrid Test & Co-AP assay	Characterization of intracellular interactions between dengue virus and host proteins	Dumrong Mairiang	http://digitalcommons.wayne.edu/oa_dissertations/552
1,2	E	Interacts with	9208	LRRFIP1	http://www.ncbi.nlm.nih.gov/gene/9208	yeast Two Hybrid Test	Characterization of intracellular interactions between dengue virus and host proteins	Dumrong Mairiang	http://digitalcommons.wayne.edu/oa_dissertations/552
1,2	E	Interacts with	6201	RPS7	http://www.ncbi.nlm.nih.gov/gene/6201	yeast Two Hybrid Test	Characterization of intracellular interactions between dengue virus and host proteins	Dumrong Mairiang	http://digitalcommons.wayne.edu/oa_dissertations/552
1,2	NS3	Interacts with	8546	AP3B1	http://www.ncbi.nlm.nih.gov/gene/8546	yeast Two Hybrid Test	Characterization of intracellular interactions between dengue virus and host proteins	Dumrong Mairiang	http://digitalcommons.wayne.edu/oa_dissertations/552
1,2	NS3	Interacts with	329	BIRC2	http://www.ncbi.nlm.nih.gov/gene/329	yeast Two Hybrid Test	Characterization of intracellular interactions between dengue virus and host proteins	Dumrong Mairiang	http://digitalcommons.wayne.edu/oa_dissertations/552
1,2	NS3	Interacts with	79958	DENND1C	http://www.ncbi.nlm.nih.gov/gene/79958	yeast Two Hybrid Test	Characterization of intracellular interactions between dengue virus and host proteins	Dumrong Mairiang	http://digitalcommons.wayne.edu/oa_dissertations/552
1,2	NS3	Interacts with	23560	GTPBP4	http://www.ncbi.nlm.nih.gov/gene/23560	yeast Two Hybrid Test	Characterization of intracellular interactions between dengue virus and host proteins	Dumrong Mairiang	http://digitalcommons.wayne.edu/oa_dissertations/552
1,2	NS3	Interacts with	4673	NAP1L1	http://www.ncbi.nlm.nih.gov/gene/4673	yeast Two Hybrid Test	Characterization of intracellular interactions between dengue virus and host proteins	Dumrong Mairiang	http://digitalcommons.wayne.edu/oa_dissertations/552
1,2	NS3	Interacts with	3309	HSPA5	http://www.ncbi.nlm.nih.gov/gene/3309	yeast Two Hybrid Test	Characterization of intracellular interactions between dengue virus and host proteins	Dumrong Mairiang	http://digitalcommons.wayne.edu/oa_dissertations/552
1,2	NS5	Interacts with	23253	ANKRD12	http://www.ncbi.nlm.nih.gov/gene/23253	yeast Two Hybrid Test	Characterization of intracellular interactions between dengue virus and host proteins	Dumrong Mairiang	http://digitalcommons.wayne.edu/oa_dissertations/552
1,2	NS5	Interacts with	8546	AP3B1	http://www.ncbi.nlm.nih.gov/gene/8546	yeast Two Hybrid Test	Characterization of intracellular interactions between dengue virus and host proteins	Dumrong Mairiang	http://digitalcommons.wayne.edu/oa_dissertations/552
1,2	NS5	Interacts with	329	BIRC2	http://www.ncbi.nlm.nih.gov/gene/329	yeast Two Hybrid Test	Characterization of intracellular interactions between dengue virus and host proteins	Dumrong Mairiang	http://digitalcommons.wayne.edu/oa_dissertations/552
1,2	NS5	Interacts with	259282	BOD1L	http://www.ncbi.nlm.nih.gov/gene/259282	yeast Two Hybrid Test	Characterization of intracellular interactions between dengue virus and host proteins	Dumrong Mairiang	http://digitalcommons.wayne.edu/oa_dissertations/552
1,2	NS5	Interacts with	917	CD3G	http://www.ncbi.nlm.nih.gov/gene/917	yeast Two Hybrid Test	Characterization of intracellular interactions between dengue virus and host proteins	Dumrong Mairiang	http://digitalcommons.wayne.edu/oa_dissertations/552
1,2	NS5	Interacts with	79958	DENND1C	http://www.ncbi.nlm.nih.gov/gene/79958	yeast Two Hybrid Test	Characterization of intracellular interactions between dengue virus and host proteins	Dumrong Mairiang
1,2	NS5	Interacts with	23560	GTPBP4	http://www.ncbi.nlm.nih.gov/gene/23560	yeast Two Hybrid Test	Characterization of intracellular interactions between dengue virus and host proteins	Dumrong Mairiang	http://digitalcommons.wayne.edu/oa_dissertations/552
1,2	NS5	Interacts with	3615	IMPDH2	http://www.ncbi.nlm.nih.gov/gene/3615	yeast Two Hybrid Test	Characterization of intracellular interactions between dengue virus and host proteins	Dumrong Mairiang	http://digitalcommons.wayne.edu/oa_dissertations/552
1,2	NS5	Interacts with	4673	NAP1L1	http://www.ncbi.nlm.nih.gov/gene/4673	yeast Two Hybrid Test	Characterization of intracellular interactions between dengue virus and host proteins	Dumrong Mairiang	http://digitalcommons.wayne.edu/oa_dissertations/552
1,2	NS5	Interacts with	6128	RPL6	http://www.ncbi.nlm.nih.gov/gene/6128	yeast Two Hybrid Test	Characterization of intracellular interactions between dengue virus and host proteins	Dumrong Mairiang	http://digitalcommons.wayne.edu/oa_dissertations/552
1,2	NS5	Interacts with	6232	RPS27	http://www.ncbi.nlm.nih.gov/gene/6232	yeast Two Hybrid Test	Characterization of intracellular interactions between dengue virus and host proteins	Dumrong Mairiang	http://digitalcommons.wayne.edu/oa_dissertations/552
1,2	NS5	Interacts with	6280	S100A9	http://www.ncbi.nlm.nih.gov/gene/6280	yeast Two Hybrid Test	Characterization of intracellular interactions between dengue virus and host proteins	Dumrong Mairiang	http://digitalcommons.wayne.edu/oa_dissertations/552
1,2	NS5	Interacts with	84124	ZNF394	http://www.ncbi.nlm.nih.gov/gene/84124	yeast Two Hybrid Test	Characterization of intracellular interactions between dengue virus and host proteins	Dumrong Mairiang	http://digitalcommons.wayne.edu/oa_dissertations/552
1,2	NS5	interacts with	2804	GOLGB1	http://www.ncbi.nlm.nih.gov/gene/2804	yeast Two Hybrid Test	Identification of New Protein Interactions between Dengue Fever Virus and Its Hosts, Human and Mosquito	Dumrong Mairiang et al.	PMID:23326450,PMC3543448
1,2	NS5	mediated by	6773	STAT2	http://www.ncbi.nlm.nih.gov/gene/6773	yeast Two Hybrid Test	STAT2 mediates innate immunity to Dengue virus in the absence of STAT1 via the type I interferon receptor.	Perry ST et al.	PMID:21379341,PMC3040673
1,2,3	C	interacts with	7110	TMF1	http://www.ncbi.nlm.nih.gov/gene/7110	yeast Two Hybrid Test	Identification of New Protein Interactions between Dengue Fever Virus and Its Hosts, Human and Mosquito	Dumrong Mairiang et al.	PMID:23326450,PMC3543448
1,2,3	NS5	Interacts with	3039	HBA1	http://www.ncbi.nlm.nih.gov/gene/3039	yeast Two Hybrid Test	Characterization of intracellular interactions between dengue virus and host proteins	Dumrong Mairiang	http://digitalcommons.wayne.edu/oa_dissertations/552
1,2,3	NS5	Interacts with	4520	MTF1	http://www.ncbi.nlm.nih.gov/gene/4520	yeast Two Hybrid Test	Characterization of intracellular interactions between dengue virus and host proteins	Dumrong Mairiang	http://digitalcommons.wayne.edu/oa_dissertations/552
1,2,3	NS5	Interacts with	29959	NRBP1	http://www.ncbi.nlm.nih.gov/gene/29959	yeast Two Hybrid Test	Characterization of intracellular interactions between dengue virus and host proteins	Dumrong Mairiang	http://digitalcommons.wayne.edu/oa_dissertations/552
1,2,3	NS5	Interacts with	10956	OS9	http://www.ncbi.nlm.nih.gov/gene/10956	yeast Two Hybrid Test	Characterization of intracellular interactions between dengue virus and host proteins	Dumrong Mairiang	http://digitalcommons.wayne.edu/oa_dissertations/552
1,2,3	NS5	Interacts with	57862	ZNF410	http://www.ncbi.nlm.nih.gov/gene/57862	yeast Two Hybrid Test	Characterization of intracellular interactions between dengue virus and host proteins	Dumrong Mairiang	http://digitalcommons.wayne.edu/oa_dissertations/552
1,2,3	NS5	interacts with	30836	DNTTIP2	http://www.ncbi.nlm.nih.gov/gene/30836	yeast Two Hybrid Test	Flavivirus NS3 and NS5 proteins interaction network: a high-throughput yeast two-hybrid screen	Marc Le Breton et al.	PMCID:PMC3215679
1,2,3,4	C	Interacts with	10541	ANP32B	http://www.ncbi.nlm.nih.gov/gene/10541	Yeast Two Hybrid Test	Characterization of intracellular interactions between dengue virus and host proteins	Dumrong Mairiang	http://digitalcommons.wayne.edu/oa_dissertations/550
1,2,3,4	C	Interacts with	11151	CORO1A	http://www.ncbi.nlm.nih.gov/gene/11151	Yeast Two Hybrid Test	Characterization of intracellular interactions between dengue virus and host proteins	Dumrong Mairiang	http://digitalcommons.wayne.edu/oa_dissertations/550
1,2,3,4	C	Interacts with	80011	FAM192A	http://www.ncbi.nlm.nih.gov/gene/80011	yeast Two Hybrid Test	Characterization of intracellular interactions between dengue virus and host proteins	Dumrong Mairiang	http://digitalcommons.wayne.edu/oa_dissertations/552
1,2,3,4	C	Interacts with	6136	RPL12	http://www.ncbi.nlm.nih.gov/gene/6136	yeast Two Hybrid Test	Characterization of intracellular interactions between dengue virus and host proteins	Dumrong Mairiang	http://digitalcommons.wayne.edu/oa_dissertations/552
1,2,3,4	C	Interacts with	11059	WWP1	http://www.ncbi.nlm.nih.gov/gene/11059	yeast Two Hybrid Test	Characterization of intracellular interactions between dengue virus and host proteins	Dumrong Mairiang	http://digitalcommons.wayne.edu/oa_dissertations/552
1,2,3,4	C	interacts with	23253	ANKRD12	http://www.ncbi.nlm.nih.gov/gene/23253	yeast Two Hybrid Test	Identification of New Protein Interactions between Dengue Fever Virus and Its Hosts, Human and Mosquito	Dumrong Mairiang et al.	PMID:23326450,PMC3543448
1,2,3,4	C	interacts with	8546	AP3B1	http://www.ncbi.nlm.nih.gov/gene/8546	yeast Two Hybrid Test	Identification of New Protein Interactions between Dengue Fever Virus and Its Hosts, Human and Mosquito	Dumrong Mairiang et al.	PMID:23326450,PMC3543448
1,2,3,4	C	interacts with	329	BIRC2	http://www.ncbi.nlm.nih.gov/gene/329	yeast Two Hybrid Test & CO-AP assay	Identification of New Protein Interactions between Dengue Fever Virus and Its Hosts, Human and Mosquito	Dumrong Mairiang et al.	PMID:23326450,PMC3543448
1,2,3,4	C	interacts with	259282	BOD1L	http://www.ncbi.nlm.nih.gov/gene/259282	yeast Two Hybrid Test & CO-AP assay	Identification of New Protein Interactions between Dengue Fever Virus and Its Hosts, Human and Mosquito	Dumrong Mairiang et al.	PMID:23326450,PMC3543448
1,2,3,4	C	interacts with	917	CD3G	http://www.ncbi.nlm.nih.gov/gene/917	yeast Two Hybrid Test	Identification of New Protein Interactions between Dengue Fever Virus and Its Hosts, Human and Mosquito	Dumrong Mairiang et al.	PMID:23326450,PMC3543448
1,2,3,4	C	interacts with	23560	GTPBP4	http://www.ncbi.nlm.nih.gov/gene/23560	yeast Two Hybrid Test & CO-AP assay	Identification of New Protein Interactions between Dengue Fever Virus and Its Hosts, Human and Mosquito	Dumrong Mairiang et al.	PMID:21909430,PMC3164731
1,2,3,4	C	interacts with	3039	HBA1	http://www.ncbi.nlm.nih.gov/gene/3039	yeast Two Hybrid Test	Identification of New Protein Interactions between Dengue Fever Virus and Its Hosts, Human and Mosquito	Dumrong Mairiang et al.	PMID:23326450,PMC3543448
1,2,3,4	C	interacts with	6128	RPL6	http://www.ncbi.nlm.nih.gov/gene/6128	yeast Two Hybrid Test	Identification of New Protein Interactions between Dengue Fever Virus and Its Hosts, Human and Mosquito	Dumrong Mairiang et al.	PMID:23326450,PMC3543448
1,2,3,4	C	interacts with	6201	RPS7	http://www.ncbi.nlm.nih.gov/gene/6201	yeast Two Hybrid Test	Identification of New Protein Interactions between Dengue Fever Virus and Its Hosts, Human and Mosquito	Dumrong Mairiang et al.	PMID:23326450,PMC3543448
1,2,3,4	C	interacts with	856095	RRP12	http://www.ncbi.nlm.nih.gov/gene/856095	yeast Two Hybrid Test	Identification of New Protein Interactions between Dengue Fever Virus and Its Hosts, Human and Mosquito	Dumrong Mairiang et al.	PMID:23326450,PMC3543448
1,2,3,4	C	interacts with	6280	S100A9	http://www.ncbi.nlm.nih.gov/gene/6280	yeast Two Hybrid Test	Identification of New Protein Interactions between Dengue Fever Virus and Its Hosts, Human and Mosquito	Dumrong Mairiang et al.	PMID:23326450,PMC3543448
1,2,3,4	C	interacts with	6232	RPS27	http://www.ncbi.nlm.nih.gov/gene/6232	yeast Two Hybrid Test	Identification of New Protein Interactions between Dengue Fever Virus and Its Hosts, Human and Mosquito	Dumrong Mairiang et al.	PMID:23326450,PMC3543448
1,2,3,4	C	Binds to	4673	NAP1L1	http://www.ncbi.nlm.nih.gov/gene/4673	yeast Two Hybrid Test & CO-AP assay	Identification of New Protein Interactions between Dengue Fever Virus and Its Hosts, Human and Mosquito, A Physical Interaction Network of Dengue Virus and Human Proteins,	Dumrong Mairiang et al.	PMID:23326450,PMC3543448
1,2,3,4	NS3	Interacts with	10241	CALCOCO2	http://www.ncbi.nlm.nih.gov/gene/10241	yeast Two Hybrid Test	Characterization of intracellular interactions between dengue virus and host proteins	Dumrong Mairiang	http://digitalcommons.wayne.edu/oa_dissertations/552
1,2,3,4	NS3	Interacts with	11151	CORO1A	http://www.ncbi.nlm.nih.gov/gene/11151	yeast Two Hybrid Test	Characterization of intracellular interactions between dengue virus and host proteins	Dumrong Mairiang	http://digitalcommons.wayne.edu/oa_dissertations/552
1,2,3,4	NS3	Interacts with	51009	DERL2	http://www.ncbi.nlm.nih.gov/gene/51009	yeast Two Hybrid Test	Characterization of intracellular interactions between dengue virus and host proteins	Dumrong Mairiang	http://digitalcommons.wayne.edu/oa_dissertations/552
1,2,3,4	NS3	Interacts with	2332	FMR1	http://www.ncbi.nlm.nih.gov/gene/2332	yeast Two Hybrid Test	Characterization of intracellular interactions between dengue virus and host proteins	Dumrong Mairiang	http://digitalcommons.wayne.edu/oa_dissertations/552
1,2,3,4	NS3	Interacts with	3615	IMPDH2	http://www.ncbi.nlm.nih.gov/gene/3615	yeast Two Hybrid Test	Characterization of intracellular interactions between dengue virus and host proteins	Dumrong Mairiang	http://digitalcommons.wayne.edu/oa_dissertations/552
1,2,3,4	NS3	Interacts with	5700	PSMC1	http://www.ncbi.nlm.nih.gov/gene/5700	yeast Two Hybrid Test	Characterization of intracellular interactions between dengue virus and host proteins	Dumrong Mairiang	http://digitalcommons.wayne.edu/oa_dissertations/552
1,2,3,4	NS3	Interacts with	6136	RPL12	http://www.ncbi.nlm.nih.gov/gene/6136	yeast Two Hybrid Test	Characterization of intracellular interactions between dengue virus and host proteins	Dumrong Mairiang	http://digitalcommons.wayne.edu/oa_dissertations/552
1,2,3,4	NS3	Interacts with	6125	RPL5	http://www.ncbi.nlm.nih.gov/gene/6125	yeast Two Hybrid Test	Characterization of intracellular interactions between dengue virus and host proteins	Dumrong Mairiang	http://digitalcommons.wayne.edu/oa_dissertations/552
1,2,3,4	NS3	Interacts with	11059	WWP1	http://www.ncbi.nlm.nih.gov/gene/11059	yeast Two Hybrid Test	Characterization of intracellular interactions between dengue virus and host proteins	Dumrong Mairiang	http://digitalcommons.wayne.edu/oa_dissertations/552
1,2,3,4	NS3	interacts with	10541	ANP32B	http://www.ncbi.nlm.nih.gov/gene/10541	yeast two hybrid test	Identification of New Protein Interactions between Dengue Fever Virus and Its Hosts, Human and Mosquito	Dumrong Mairiang et al.	PMID:23326450,PMC3543448
1,2,3,4	NS3	interacts with	11151	CORO1A	http://www.ncbi.nlm.nih.gov/gene/11151	yeast two hybrid test	Identification of New Protein Interactions between Dengue Fever Virus and Its Hosts, Human and Mosquito	Dumrong Mairiang et al.	PMID:23326450,PMC3543448
1,2,3,4	NS3	interacts with	30836	DNTTIP2	http://www.ncbi.nlm.nih.gov/gene/30836	yeast two hybrid test	Identification of New Protein Interactions between Dengue Fever Virus and Its Hosts, Human and Mosquito	Dumrong Mairiang et al.	PMID:23326450,PMC3543448
1,2,3,4	NS3	interacts with	2804	GOLGB1	http://www.ncbi.nlm.nih.gov/gene/2804	yeast two hybrid test	Identification of New Protein Interactions between Dengue Fever Virus and Its Hosts, Human and Mosquito	Dumrong Mairiang et al.	PMID:23326450,PMC3543448
1,2,3,4	NS3	interacts with		LOC100288418		yeast two hybrid test	Identification of New Protein Interactions between Dengue Fever Virus and Its Hosts, Human and Mosquito	Dumrong Mairiang et al.	PMID:23326450,PMC3543448
1,2,3,4	NS3	interacts with	4520	MTF1	http://www.ncbi.nlm.nih.gov/gene/4520	yeast two hybrid test	Identification of New Protein Interactions between Dengue Fever Virus and Its Hosts, Human and Mosquito	Dumrong Mairiang et al.	PMID:23326450,PMC3543448
1,2,3,4	NS3	interacts with	10956	OS9	http://www.ncbi.nlm.nih.gov/gene/10956	yeast two hybrid test	Identification of New Protein Interactions between Dengue Fever Virus and Its Hosts, Human and Mosquito	Dumrong Mairiang et al.	PMID:23326450,PMC3543448
1,2,3,4	NS3	interacts with	57862	ZNF410	http://www.ncbi.nlm.nih.gov/gene/57862	Yeast Two Hybrid Test	Identification of New Protein Interactions between Dengue Fever Virus and Its Hosts, Human and Mosquito	Dumrong Mairiang et al.	PMID:23326450,PMC3543448
1,2,3,4	NS3	Binding	29959	NRBP1	http://www.ncbi.nlm.nih.gov/gene/29959	yeast Two Hybrid Test & CO-AP assay	Identification of New Protein Interactions between Dengue Fever Virus and Its Hosts, Human and Mosquito,Flavivirus NS3 and NS5 proteins interaction network: a high-throughput yeast two-hybrid screen, The non-structural 3 (NS3) protein of dengue virus type 2 interacts with human nuclear receptor binding protein and is associated with alterations in membrane structure.	Dumrong Mairiang et al.;Chua JJE et al.	PMID:23326450,PMC3543448; PMID:15084397
1,2,3,4	NS5	interacts with	3043	HBB	http://www.ncbi.nlm.nih.gov/gene/3043	yeast Two Hybrid Test & Co-AP assay	Characterization of intracellular interactions between dengue virus and host proteins	Dumrong Mairiang	http://digitalcommons.wayne.edu/oa_dissertations/552
1,2,3,4	NS5	Interacts with	9208	LRRFIP1	http://www.ncbi.nlm.nih.gov/gene/9208	yeast Two Hybrid Test	Characterization of intracellular interactions between dengue virus and host proteins	Dumrong Mairiang	http://digitalcommons.wayne.edu/oa_dissertations/552
1,2,3,4	NS5	Interacts with	6125	RPL5	http://www.ncbi.nlm.nih.gov/gene/6125	yeast Two Hybrid Test	Characterization of intracellular interactions between dengue virus and host proteins	Dumrong Mairiang	http://digitalcommons.wayne.edu/oa_dissertations/554
1,2,3,4	NS5	Interacts with	856095	RRP12	http://www.ncbi.nlm.nih.gov/gene/856095	yeast Two Hybrid Test	Characterization of intracellular interactions between dengue virus and host proteins	Dumrong Mairiang	http://digitalcommons.wayne.edu/oa_dissertations/552
1,2,3,4	NS5	interacts with	9595	CYTIP	http://www.ncbi.nlm.nih.gov/gene/9595	yeast Two Hybrid Test & CO-AP assay	Identification of New Protein Interactions between Dengue Fever Virus and Its Hosts, Human and Mosquito	Dumrong Mairiang et al.	PMID:23326450,PMC3543448
1,2,3,4	NS5	interacts with	51009	DERL2	http://www.ncbi.nlm.nih.gov/gene/51009	yeast Two Hybrid Test	Identification of New Protein Interactions between Dengue Fever Virus and Its Hosts, Human and Mosquito	Dumrong Mairiang et al.	PMID:23326450,PMC3543448
1,2,3,4	NS5	interacts with	80011	FAM192A	http://www.ncbi.nlm.nih.gov/gene/80011	yeast Two Hybrid Test & CO-AP assay	Identification of New Protein Interactions between Dengue Fever Virus and Its Hosts, Human and Mosquito	Dumrong Mairiang et al.	PMID:23326450,PMC3543448
1,2,3,4	NS5	interacts with	2332	FMR1	http://www.ncbi.nlm.nih.gov/gene/2332	yeast Two Hybrid Test & CO-AP assay	Identification of New Protein Interactions between Dengue Fever Virus and Its Hosts, Human and Mosquito	Dumrong Mairiang et al.	PMID:23326450,PMC3543448
1,2,3,4	NS5	Interacts with	5700	PSMC1	http://www.ncbi.nlm.nih.gov/gene/5700	yeast Two Hybrid Test & CO-AP assay	Identification of New Protein Interactions between Dengue Fever Virus and Its Hosts, Human and Mosquito	Dumrong Mairiang et al.	PMID:23326450,PMC3543448
1,2,3,4	NS5	Interacts with	196383	RILPL2	http://www.ncbi.nlm.nih.gov/gene/196383	yeast Two Hybrid Test	Identification of New Protein Interactions between Dengue Fever Virus and Its Hosts, Human and Mosquito	Dumrong Mairiang et al.	PMID:23326450,PMC3543448
1,2,3,4	NS5	Interacts with	11059	WWP1	http://www.ncbi.nlm.nih.gov/gene/11059	yeast Two Hybrid Test	Identification of New Protein Interactions between Dengue Fever Virus and Its Hosts, Human and Mosquito	Dumrong Mairiang et al.	PMID:23326450,PMC3543448
1,2,3,4	NS5	Interacts with	6136	RPL12	http://www.ncbi.nlm.nih.gov/gene/6136	yeast Two Hybrid Test	Identification of New Protein Interactions between Dengue Fever Virus and Its Hosts, Human and Mosquito,Characterization of intracellular interactions between dengue virus and host proteins	Dumrong Mairiang et al.	PMID:23326450,PMC3543448
1,2,3,4	PrM/M	Interacts with	6993	DYNLT1	http://www.ncbi.nlm.nih.gov/gene/6993	yeast Two Hybrid Test	The interaction of flavivirus M protein with light chain Tctex-1 of human dynein plays a role in late stages of virus replication.	Brault JB et al.	PMID:21767858
1,2,4	C	interacts with	9208	LRRFIP1	http://www.ncbi.nlm.nih.gov/gene/9208	yeast Two Hybrid Test & CO-AP assay	Characterization of intracellular interactions between dengue virus and host proteins	Dumrong Mairiang	http://digitalcommons.wayne.edu/oa_dissertations/552
1,2,4	C	interacts with	84124	ZNF394	http://www.ncbi.nlm.nih.gov/gene/84124	yeast Two Hybrid Test & CO-AP assay	Identification of New Protein Interactions between Dengue Fever Virus and Its Hosts, Human and Mosquito	Dumrong Mairiang et al.	PMID:23326450,PMC3543448
1,2,4	E	Interacts with	80011	FAM192A	http://www.ncbi.nlm.nih.gov/gene/80011	yeast Two Hybrid Test	Characterization of intracellular interactions between dengue virus and host proteins	Dumrong Mairiang	http://digitalcommons.wayne.edu/oa_dissertations/552
1,2,4	E	Interacts with	6136	RPL12	http://www.ncbi.nlm.nih.gov/gene/6136	yeast Two Hybrid Test	Characterization of intracellular interactions between dengue virus and host proteins	Dumrong Mairiang	http://digitalcommons.wayne.edu/oa_dissertations/552
1,2,4	E	Interacts with	6125	RPL5	http://www.ncbi.nlm.nih.gov/gene/6125	yeast Two Hybrid Test	Characterization of intracellular interactions between dengue virus and host proteins	Dumrong Mairiang	http://digitalcommons.wayne.edu/oa_dissertations/552
1,2,4	E	Interacts with	856095	RRP12	http://www.ncbi.nlm.nih.gov/gene/856095	yeast Two Hybrid Test	Characterization of intracellular interactions between dengue virus and host proteins	Dumrong Mairiang	http://digitalcommons.wayne.edu/oa_dissertations/552
1,2,4	E	interacts with	11059	WWP1	http://www.ncbi.nlm.nih.gov/gene/11059	yeast Two Hybrid Test	Characterization of intracellular interactions between dengue virus and host proteins	Dumrong Mairiang	http://digitalcommons.wayne.edu/oa_dissertations/552
1,2,4	NS3	Interacts with	80011	FAM192A	http://www.ncbi.nlm.nih.gov/gene/80011	yeast Two Hybrid Test	Characterization of intracellular interactions between dengue virus and host proteins	Dumrong Mairiang	http://digitalcommons.wayne.edu/oa_dissertations/552
1,2,4	NS3	Interacts with	6201	RPS7	http://www.ncbi.nlm.nih.gov/gene/6201	yeast Two Hybrid Test	Characterization of intracellular interactions between dengue virus and host proteins	Dumrong Mairiang	http://digitalcommons.wayne.edu/oa_dissertations/552
1,2,4	NS3	Interacts with	6280	S100A9	http://www.ncbi.nlm.nih.gov/gene/6280	yeast Two Hybrid Test	Characterization of intracellular interactions between dengue virus and host proteins	Dumrong Mairiang	http://digitalcommons.wayne.edu/oa_dissertations/552
1,2,4	NS3	Interacts with	84124	ZNF394	http://www.ncbi.nlm.nih.gov/gene/84124	yeast Two Hybrid Test	Characterization of intracellular interactions between dengue virus and host proteins	Dumrong Mairiang	http://digitalcommons.wayne.edu/oa_dissertations/552
1,2,4	NS3	interacts with	9208	LRRFIP1	http://www.ncbi.nlm.nih.gov/gene/9208	yeast Two Hybrid Test & CO-AP assay	Identification of New Protein Interactions between Dengue Fever Virus and Its Hosts, Human and Mosquito	Dumrong Mairiang et al.	PMID:23326450,PMC3543448
1,2,4	NS3	interacts with	196383	RILPL2	http://www.ncbi.nlm.nih.gov/gene/196383	yeast Two Hybrid Test	Identification of New Protein Interactions between Dengue Fever Virus and Its Hosts, Human and Mosquito	Dumrong Mairiang et al.	PMID:23326450,PMC3543448
1,2,4	NS3	interacts with	4792	NFKBIA	http://www.ncbi.nlm.nih.gov/gene/4792	yeast Two Hybrid Test & CO-AP assay	Identification of New Protein Interactions between Dengue Fever Virus and Its Hosts, Human and Mosquito,Flavivirus NS3 and NS5 proteins interaction network: a high-throughput yeast two-hybrid screen	Dumrong Mairiang et al.	PMID:23326450,PMC3543448
1,4	C	Interacts with	196383	RILPL2	http://www.ncbi.nlm.nih.gov/gene/196383	yeast Two Hybrid Test	Characterization of intracellular interactions between dengue virus and host proteins	Dumrong Mairiang	http://digitalcommons.wayne.edu/oa_dissertations/552
1,4	E	Interacts with	10541	ANP32B	http://www.ncbi.nlm.nih.gov/gene/10541	yeast Two Hybrid Test	Characterization of intracellular interactions between dengue virus and host proteins	Dumrong Mairiang	http://digitalcommons.wayne.edu/oa_dissertations/552
1,4	E	Interacts with	10241	CALCOCO2	http://www.ncbi.nlm.nih.gov/gene/10241	yeast Two Hybrid Test	Characterization of intracellular interactions between dengue virus and host proteins	Dumrong Mairiang	http://digitalcommons.wayne.edu/oa_dissertations/552
1,4	E	interacts with	30836	DNTTIP2	http://www.ncbi.nlm.nih.gov/gene/30836	yeast Two Hybrid Test	Characterization of intracellular interactions between dengue virus and host proteins	Dumrong Mairiang	http://digitalcommons.wayne.edu/oa_dissertations/552
1,4	E	Interacts with	2332	FMR1	http://www.ncbi.nlm.nih.gov/gene/2332	yeast Two Hybrid Test	Characterization of intracellular interactions between dengue virus and host proteins	Dumrong Mairiang	http://digitalcommons.wayne.edu/oa_dissertations/552
1,4	E	Interacts with	2804	GOLGB1	http://www.ncbi.nlm.nih.gov/gene/2804	yeast Two Hybrid Test	Characterization of intracellular interactions between dengue virus and host proteins	Dumrong Mairiang	http://digitalcommons.wayne.edu/oa_dissertations/552
1,4	E	Interacts with	3039	HBA1	http://www.ncbi.nlm.nih.gov/gene/3039	yeast Two Hybrid Test	Characterization of intracellular interactions between dengue virus and host proteins	Dumrong Mairiang	http://digitalcommons.wayne.edu/oa_dissertations/552
1,4	E	Interacts with	4520	MTF1	http://www.ncbi.nlm.nih.gov/gene/4520	yeast Two Hybrid Test	Characterization of intracellular interactions between dengue virus and host proteins	Dumrong Mairiang	http://digitalcommons.wayne.edu/oa_dissertations/552
1,4	E	Interacts with	29959	NRBP1	http://www.ncbi.nlm.nih.gov/gene/29959	yeast Two Hybrid Test	Characterization of intracellular interactions between dengue virus and host proteins	Dumrong Mairiang	http://digitalcommons.wayne.edu/oa_dissertations/552
1,4	E	Interacts with	10956	OS9	http://www.ncbi.nlm.nih.gov/gene/10956	yeast Two Hybrid Test	Characterization of intracellular interactions between dengue virus and host proteins	Dumrong Mairiang	http://digitalcommons.wayne.edu/oa_dissertations/552
1,4	E	Interacts with	5700	PSMC1	http://www.ncbi.nlm.nih.gov/gene/5700	yeast Two Hybrid Test	Characterization of intracellular interactions between dengue virus and host proteins	Dumrong Mairiang	http://digitalcommons.wayne.edu/oa_dissertations/552
1,4	E	interacts with	57862	ZNF410	http://www.ncbi.nlm.nih.gov/gene/57862	yeast Two Hybrid Test	Characterization of intracellular interactions between dengue virus and host proteins	Dumrong Mairiang	http://digitalcommons.wayne.edu/oa_dissertations/552
2,4	NS3	Interacts with	6232	RPS27	http://www.ncbi.nlm.nih.gov/gene/6232	yeast Two Hybrid Test	Characterization of intracellular interactions between dengue virus and host proteins	Dumrong Mairiang	http://digitalcommons.wayne.edu/oa_dissertations/552
2,4	NS3	Interacts with	856095	RRP12	http://www.ncbi.nlm.nih.gov/gene/856095	yeast Two Hybrid Test	Characterization of intracellular interactions between dengue virus and host proteins	Dumrong Mairiang	http://digitalcommons.wayne.edu/oa_dissertations/552
2,4	NS3	interacts with	3043	HBB	http://www.ncbi.nlm.nih.gov/gene/3043	Yeast Two Hybrid Test	Identification of New Protein Interactions between Dengue Fever Virus and Its Hosts, Human and Mosquito	Dumrong Mairiang et al.	PMID:23326450,PMC3543448
	C	Interacts with	4691	NCL	http://www.ncbi.nlm.nih.gov/gene/4691	Co-affinity purification and mass spectrometry and confirmed by colocalization experiments.	Nucleolin Interacts with the Dengue Virus Capsid Protein and Plays a Role in Formation of Infectious Virus Particles	Balinsky CA et al.	PMID:24027323,PMCID:PMC3838225
	C	Binds to	3190	HNRNPK	http://www.ncbi.nlm.nih.gov/gene/3190	Yeast Two Hybrid Test	The heterogeneous nuclear ribonucleoprotein K (hnRNP K) interacts with dengue virus core protein	Chang CJ et al.	PMID:11747608
	C	interacts with	916	CD3E	http://www.ncbi.nlm.nih.gov/gene/916	yeast two-hybrid and complex pull downs	Identification of New Protein Interactions between Dengue Fever Virus and Its Hosts, Human and Mosquito	Dumrong Mairiang et al.	PMID:23326450,PMC3543448
	C	Interacts with	10226	PLIN3	http://www.ncbi.nlm.nih.gov/gene/10226	yeast Two Hybrid Test	Understanding Dengue Virus Capsid Protein Interaction with Key Biological Targets	Faustino AF et al.	PMID:26161501,PMCID:PMC4498383
	C	interacts with	1616	DAXX	http://www.ncbi.nlm.nih.gov/gene/1616	yeast Two Hybrid Test	Sensitization to Fas-mediated apoptosis by dengue virus capsid protein,Identification of New Protein Interactions between Dengue Fever Virus and Its Hosts, Human and Mosquito	Limjindaporn T et al., Dumrong Mairiang et al.	PMID:17707345;PMID:21909430,PMC3164731
	E	Binds to	821	CANX	http://www.ncbi.nlm.nih.gov/gene/821	yeast Two Hybrid Test	Interaction of dengue virus envelope protein with endoplasmic reticulum-resident chaperones facilitates dengue virus production	Limjindaporn T et al.	PMID:19105951
	NS1	interacts with	722	C4BP	http://www.ncbi.nlm.nih.gov/gene/722	yeast Two Hybrid Test	Identification of New Protein Interactions between Dengue Fever Virus and Its Hosts, Human and Mosquito	Dumrong Mairiang et al.	PMID:23326450,PMC3543448
	NS1	interacts with	1191	CLU	http://www.ncbi.nlm.nih.gov/gene/1191	yeast Two Hybrid Test	Secreted complement regulatory protein clusterin interacts with dengue virus nonstructural protein	Kurosu T et al.	PMID:17825259
	NS1	associates with	3183	HNRNPC	http://www.ncbi.nlm.nih.gov/gene/3183	yeast Two Hybrid Test	Identification of human hnRNP C1/C2 as a dengue virus NS1-interacting protein.	Noisakran S et al.	PMID:18471994
	NS2A	interacts with	2638	GC	http://www.ncbi.nlm.nih.gov/gene/2638	yeast Two Hybrid Test	Identification of New Protein Interactions between Dengue Fever Virus and Its Hosts, Human and Mosquito	Dumrong Mairiang et al.	PMID:23326450,PMC3543448
	NS3	interacts with	1982	EIF4G2	http://www.ncbi.nlm.nih.gov/gene/1982	yeast two-hybrid & complex pull downs	Identification of New Protein Interactions between Dengue Fever Virus and Its Hosts, Human and Mosquito	Dumrong Mairiang et al.	PMID:23326450,PMC3543448
	NS3	interacts with	2023	ENO1	http://www.ncbi.nlm.nih.gov/gene/2023	yeast two-hybrid & complex pull downs	Identification of New Protein Interactions between Dengue Fever Virus and Its Hosts, Human and Mosquito	Dumrong Mairiang et al.	PMID:23326450,PMC3543448
	NS3	interacts with	2194	FASN	http://www.ncbi.nlm.nih.gov/gene/2194	yeast two-hybrid and complex pull downs	Identification of New Protein Interactions between Dengue Fever Virus and Its Hosts, Human and Mosquito	Dumrong Mairiang et al.	PMID:23326450,PMC3543448
	NS3	interacts with	5291	PIK3CB	http://www.ncbi.nlm.nih.gov/gene/5291	ATP-binding, Nucleotide-binding	Cloning of a novel, ubiquitously expressed human phosphatidylinositol 3-kinase and identification of its binding site on p85	Hu P et al.	PMID:8246984,PMCID:PMC364839
	NS3	Binds to	10971	YWHAQ (14-3-3)	http://www.ncbi.nlm.nih.gov/gene/10971	phosphomimetic-based mechanism	A phosphomimetic-based mechanism of dengue virus to antagonize innate immunity	Ying Kai Chan et al.	PMID:24855065, PMCID:PMC4837045
	NS4A	influenced by	5725	PTBP1	http://www.ncbi.nlm.nih.gov/gene/5725	Yeast Two hybrid Test	Polypyrimidine tract-binding protein influences negative strand RNA synthesis of dengue virus.	Jiang L et al.	PMID:19450550
	NS4A	Binds to	5725	PTBP1	http://www.ncbi.nlm.nih.gov/gene/5725	Yeast Two hybrid Test	Polypyrimidine tract-binding protein influences negative strand RNA synthesis of dengue virus.	Jiang L et al.	PMID:19450550
	NS4A	Binds to	3454	IFNAR1	http://www.ncbi.nlm.nih.gov/gene/3454	Yeast Two hybrid Test	Molecular characterization of the interaction between Tick-borne encephalitis virus NS5 protein and the Interferon alpha/beta and gamma receptors	Liljeqvist, Maria.	Http://www.mimersbrunn.se:8097/article?id=22157
	NS4A	Binds to	3455	IFNAR2	http://www.ncbi.nlm.nih.gov/gene/3455	Yeast Two hybrid Test	Molecular characterization of the interaction between Tick-borne encephalitis virus NS5 protein and the Interferon alpha/beta and gamma receptors	Liljeqvist, Maria.	Http://www.mimersbrunn.se:8097/article?id=22158
	NS4A	interacts with	3456	IFNB1	http://www.ncbi.nlm.nih.gov/gene/3456	Yeast Two hybrid Test	Molecular characterization of the interaction between Tick-borne encephalitis virus NS5 protein and the Interferon alpha/beta and gamma receptors	Liljeqvist, Maria.	Http://www.mimersbrunn.se:8097/article?id=22160
	NS4A	phosphorylates	3717	JAK2	http://www.ncbi.nlm.nih.gov/gene/3717	Yeast Two hybrid Test	Molecular characterization of the interaction between Tick-borne encephalitis virus NS5 protein and the Interferon alpha/beta and gamma receptors	Liljeqvist, Maria.	Http://www.mimersbrunn.se:8097/article?id=22156
	NS4A	phosphorylates	7297	TYK2	http://www.ncbi.nlm.nih.gov/gene/7297	Yeast Two hybrid Test	Molecular characterization of the interaction between Tick-borne encephalitis virus NS5 protein and the Interferon alpha/beta and gamma receptors	Liljeqvist, Maria.	Http://www.mimersbrunn.se:8097/article?id=22159
	NS4B	Binds to	3455	IFNAR2	http://www.ncbi.nlm.nih.gov/gene/3455	Yeast Two hybrid Test	Molecular characterization of the interaction between Tick-borne encephalitis virus NS5 protein and the Interferon alpha/beta and gamma receptors	Liljeqvist, Maria.	Http://www.mimersbrunn.se:8097/article?id=22161
	NS4B	Binds to	3459	IFNGR1	http://www.ncbi.nlm.nih.gov/gene/3459	Yeast Two hybrid Test	Molecular characterization of the interaction between Tick-borne encephalitis virus NS5 protein and the Interferon alpha/beta and gamma receptors	Liljeqvist, Maria.	Http://www.mimersbrunn.se:8097/article?id=22162
	NS4B	phosphorylates	3716	JAK1	http://www.ncbi.nlm.nih.gov/gene/3716	Yeast Two hybrid Test	Molecular characterization of the interaction between Tick-borne encephalitis virus NS5 protein and the Interferon alpha/beta and gamma receptors	Liljeqvist, Maria.	Http://www.mimersbrunn.se:8097/article?id=22163
	NS4B	phosphorylates	3717	JAK2	http://www.ncbi.nlm.nih.gov/gene/3717	Yeast Two hybrid Test	Molecular characterization of the interaction between Tick-borne encephalitis virus NS5 protein and the Interferon alpha/beta and gamma receptors	Liljeqvist, Maria.	Http://www.mimersbrunn.se:8097/article?id=22164
	NS4B	phosphorylates	7297	TYK2	http://www.ncbi.nlm.nih.gov/gene/7297	Yeast Two hybrid Test	Molecular characterization of the interaction between Tick-borne encephalitis virus NS5 protein and the Interferon alpha/beta and gamma receptors	Liljeqvist, Maria.	Http://www.mimersbrunn.se:8097/article?id=22165
	NS5	Interacts with	5592	PRKG1	http://www.ncbi.nlm.nih.gov/gene/5592	Phosphorylation assay	Characterization of intracellular interactions between dengue virus and host proteins	Dumrong Mairiang	http://digitalcommons.wayne.edu/oa_dissertations/550
	NS5	Binds to	7082	TJP1	http://www.ncbi.nlm.nih.gov/gene/7082	yeast Two Hybrid Test	Flavivirus NS5 associates with host-cell proteins zonula occludens-1 (ZO-1) and regulating synaptic membrane exocytosis-2 (RIMS2) via an internal PDZ binding mechanism.	Ellencrona K et al.	PMID:19199833
	NS5	Interacts with	3455	IFNAR2	http://www.ncbi.nlm.nih.gov/gene/3455	yeast Two Hybrid Test & Jak-STATpathway	Molecular characterization of the interaction between Tick-borne encephalitis virus NS5 protein and the interferon	Liljeqvist, Maria.	Http://www.mimersbrunn.se:8097/article?id=22156
	NS5	Interacts with	3459	IFNGR1	http://www.ncbi.nlm.nih.gov/gene/3459	yeast Two Hybrid Test & Jak-STATpathway	Molecular characterization of the interaction between Tick-borne encephalitis virus NS5 protein and the interferon	Liljeqvist, Maria.	Http://www.mimersbrunn.se:8097/article?id=22156
	NS5	Interacts with	3460	IFNGR2	http://www.ncbi.nlm.nih.gov/gene/3460	yeast Two Hybrid Test & Jak-STATpathway	Molecular characterization of the interaction between Tick-borne encephalitis virus NS5 protein and the interferon	Liljeqvist, Maria.	Http://www.mimersbrunn.se:8097/article?id=22156
