# Supplementary material for: DenvInt: A database of protein–protein interactions between dengue virus and its hosts
Source: PLoS Negl Trop Dis. 2017 Oct 19;11(10):e0005879. doi: 10.1371/journal.pntd.0005879 (PMC5648114; doi:10.1371/journal.pntd.0005879)
Supplement: S3 File — Abbreviation: PPI, protein–protein interactions. (XLSX) [file pntd.0005879.s003.xlsx]

## Sheet: Degree distribution
Human Protein	Degree
C4B	1
ACY1	1
ALDOB	1
HLAB	1
MBP	1
MFAP3L	1
MPRIP	1
MRIP	1
PCP4L1	1
SLC24A2	1
ARHGEF11	1
BAAT	1
F8	1
IPO13	1
NRGN	1
RUFY3	1
SMU1	1
TMOD1	1
APOA2	1
HMGXB3	1
NF1	1
OXSR1	1
PEBP1	1
TMEM167B	1
TOB1	1
ZNF365	1
CD14	1
SCLT1	1
MYCBP2	1
KRT8	1
EAF1	1
EAF2	1
EEF1B2	1
ERC1	1
KPNB1	1
TRIM2	1
VPS11	1
XPA	1
ENOX2	1
ZBTB8OS	1
AKAP9	1
CGNL1	1
DCUN1D4	1
EID1	1
GOLGA2	1
TTC1	1
TRAF4	1
SIAH2	1
XPO1	1
MATR3	1
APOE	1
BCL2	1
BCL2L1	1
ZAP70	1
APAF1	1
RAD51	1
TK1	1
LAMB1	1
AKAP1	1
AKR7A3	1
APOA1	1
BMS1	1
C4A	1
CCDC66	1
CTNNB1	1
DCTN1	1
GOLSYN	1
MYH14	1
PSMD1	1
SEC31A	1
SPG7	1
SYNE2	1
TNFRSF10B	1
AGGF1	1
COL12A1	1
FYB	1
KNG1	1
KPNA3	1
NID1	1
NUP50	1
PECI	1
UBXD4	1
ZNF688	1
AKAP8L	1
DCTN2	1
KTN1	1
PCM1	1
PDCD6IP	1
PRDX6	1
RAI14	1
UACA	1
C14orf94	1
TAX1BP1	1
PGK1	1
ALDH3A2	1
CAT	1
CEP135	1
COBLL1	1
CROP	1
CUL7	1
HOOK1	1
LOC643696	1
NUMA1	1
PCNT	1
RNASET2	1
SDCCAG8	1
SPTAN1	1
SYNE1	1
TP53BP2	1
TRIM62	1
VPS37A	1
DDX24	1
FUNDC1	1
FUNDC2	1
ACTA2	1
ACTB	1
ACTG1	1
ACTG2	1
AMBP	1
APBB1IP	1
AXIN1	1
BCL2L14	1
C8orf77	1
C9orf117	1
CAMK2B	1
CASP8	1
CEP63	1
DNAJC14	1
DYX1C1	1
EIF5A	1
FHL2	1
GGA1	1
ILF3	1
KIF3B	1
KRT19	1
NECAB2	1
NME3	1
OPTN	1
PABPC1	1
PHLDB3	1
PLS3	1
PRKRA	1
PRMT5	1
PSMD13	1
RPS20	1
SCMH1	1
TNIP1	1
TOX4	1
TRAFD1	1
TSG101	1
ARHGAP25	1
ARID2	1
ARNTL	1
ATN1	1
BICD1	1
C14orf118	1
C19orf21	1
CCDC14	1
CCDC99	1
CCNL2	1
CDH11	1
CHD3	1
CLIP1	1
DNM2	1
DVL2	1
EBNA1BP2	1
EVI1	1
FAM92B	1
GOPC	1
GRN	1
HECW1	1
HNRPF	1
HNRPH3	1
ITIH3	1
JAG1	1
LAMB2	1
LRRC45	1
LTBP3	1
MDFI	1
MED4	1
MLPH	1
MRPL20	1
MYH9	1
NIPSNAP1	1
NKAPL	1
NOC2L	1
PDE4DIP	1
PHC2	1
PIAS3	1
PPIA	1
PPP1R3E	1
PPRC1	1
RASSF7	1
RNF12	1
RNF125	1
RNUXA	1
SCRIB	1
SMARCB1	1
SNRPA	1
TAF15	1
TMEFF2	1
TMEM57	1
TOM1L1	1
TRIM21	1
TXNDC9	1
VIM	1
ZBTB17	1
ZCCHC17	1
ZNF135	1
KAT5	1
AZI2	1
HSP70/HSPA4	1
HSP90AA1	1
HSPA4	1
SOCS1	1
KPNA1	1
H2A	1
H2B	1
H3	1
H4	1
IL10	1
DYNLT1	1
LOC100288418	1
CYTIP	1
NCL	1
HNRNPK	1
PRKG1	1
C4BP	1
GC	1
FASN	1
TJP1	1
PLIN3	1
PIK3CB	1
IFNGR2	1
IFNAR1	1
IFNB1	1
JAK1	1
DAXX	1
HNRNPC	1
YWHAQ (14-3-3)	1
RPL24	2
NFKBIA	2
CD209	2
RPSA	2
TUBA1A	2
CLIC2	2
HPX	2
PLG	2
RNR2	2
TSPAN3	2
STAT3	2
TMF1	2
TRIP11	2
HSP90AB1	2
KIF1B	2
ANKRD50	2
APOB	2
COPS2	2
CANX	2
STAT1	2
UBR4	2
EIF4G2	2
FGB	2
MAP3K7IP2	2
PAIP1	2
SPTBN2	2
SRFBP1	2
TCF7L2	2
WWC1	2
CCDC88C	2
CNOT1	2
FGA	2
SFRS11	2
FN1	2
PIAS1	2
EMILIN1	2
LOC642846	2
LOC728047	2
GBF1	2
CAMTA2	2
CEP250	2
FAM184A	2
ENO1	2
SSB	2
ANKRD12	2
IFNGR1	2
JAK2	2
CD3E	3
CD3G	3
SERPIND1	3
UBE2I	3
FAM123B	3
DST	3
DENND1C	3
NRBP1	3
RILPL2	3
GOLGB1	4
MTF1	4
DERL2	4
IMPDH2	4
RPL6	4
ZNF394	4
BIRC2	4
RPS27	4
S100A9	4
RPS7	4
STAT2	4
FMR1	4
PSMC1	4
GTPBP4	4
HBB	4
DDX3X	4
DDX5	4
CALR	4
TYK2	4
CALCOCO2	4
IFNAR2	4
DNTTIP2	4
RPL5	4
RPL12	4
WWP1	4
AP3B1	5
CORO1A	5
NAP1L1	5
ANP32B	5
BOD1L	5
OS9	5
CLU	5
FAM192A	5
LRRFIP1	5
ZNF410	5
PTBP1	5
RRP12	6
HSPA5	6
HBA1	7
	240

## Sheet: Summary
Human Node Degree=7	1
Human Node Degree=6	2
Human Node Degree=5	11
Human Node Degree=4	25
Human Node Degree=3	9
Human Node Degree=2	47
Human Node Degree=1	240
