# Supplementary material for: DenvInt: A database of protein–protein interactions between dengue virus and its hosts
Source: PLoS Negl Trop Dis. 2017 Oct 19;11(10):e0005879. doi: 10.1371/journal.pntd.0005879 (PMC5648114; doi:10.1371/journal.pntd.0005879)
Supplement: S4 File — Abbreviation: PPI, protein–protein interactions. (XLSX) [file pntd.0005879.s004.xlsx]

## Sheet: Degree distribution
Mosquito Protein	Degree
AAEL004100	4
AAEL012827	4
AAEL000950	3
AAEL001892	3
AAEL002508	3
AAEL002565	3
AAEL003415	3
AAEL003815	3
AAEL003929	3
AAEL004484	3
AAEL005656	3
AAEL005790	3
AAEL006572	3
AAEL007201	3
AAEL007980	3
AAEL008052	3
AAEL008700	3
AAEL009101	3
AAEL009948	3
AAEL010266	3
AAEL011129	3
AAEL012527	3
AAEL012686	3
AAEL014012	3
AAEL014104	3
AAEL004316	3
AAEL004869	3
AAEL005567	3
AAEL005165	3
AAEL005524	3
AAEL010821	3
AAEL000752	2
AAEL000951	2
AAEL002572	2
AAEL002828	2
AAEL003739	2
AAEL004855	2
AAEL007850	2
AAEL013086	2
AAEL000005	2
AAEL001984	2
AAEL002057	2
AAEL003670	2
AAEL003676	2
AAEL009285	2
AAEL010782	2
AAEL011960	2
AAEL011985	2
AAEL013075	2
AAEL013583	2
AAEL001553	2
AAEL003345	2
AAEL008746	2
AAEL009182	2
AAEL009357	2
AAEL009484	2
AAEL009766	2
AAEL010066	2
AAEL010360	2
AAEL010585	2
AAEL010784	2
AAEL011137	2
AAEL011708	2
AAEL011742	2
AAEL012095	2
AAEL012556	2
AAEL012680	2
AAEL013933	2
AAEL005374	2
AAEL007818	2
AAEL008599	2
AAEL004493	2
AAEL015740	2
AAEL017096	2
AAEL014396	2
AAEL014843	2
AAEL000292	1
AAEL003750	1
AAEL003863	1
AAEL008852	1
AAEL015390	1
AAEL015681	1
AAEL001863	1
AAEL003530	1
AAEL009151	1
AAEL010974	1
AAEL000393	1
AAEL001872	1
AAEL002827	1
AAEL003393	1
AAEL003582	1
AAEL005732	1
AAEL007683	1
AAEL007948	1
AAEL008169	1
AAEL008481	1
AAEL012713	1
AAEL012947	1
AAEL015803	1
AAEL000032	1
AAE007850	1
AAEL000136	1
AAEL000709	1
AAEL002145	1
AAEL004843	1
AAEL014845	1
AAEL003064	1
AAEL001928	1
AAEL000436	1
AAEL003104	1
AAEL003973	1
AAEL004500	1
AAEL004783	1
AAEL005037	1
AAEL005733	1
AAEL006577	1
AAEL009460	1
AAEL009614	1
AAEL010005	1
AAEL010012	1
AAEL010507	1
AAEL010975	1
AAEL011988	1
AAEL012237	1
AAEL012348	1
AAEL014281	1
AAEL007406	1
AAEL000511	1
AAEL000987	1
AAEL005097	1
AAEL005508	1
AAEL005981	1
AAEL006447	1
AAEL007649	1
AAEL007696	1
AAEL007974	1
AAEL009588	1
AAEL009888	1
AAEL011282	1
AAEL012781	1

## Sheet: Summary
Mosquito Node Degree=4	2
Mosquito Node Degree=3	29
Mosquito Node Degree=2	45
Mosquito Node Degree=1	64
